# Supplementary material for: Predictability of gene ontology slim-terms from primary structure information in Embryophyta plant proteins
Source: BMC Bioinformatics. 2013 Feb 26;14:68. doi: 10.1186/1471-2105-14-68 (PMC3660269; doi:10.1186/1471-2105-14-68)
Supplement: Additional file 1 — Data Set. The main set comprises a total of 3368 protein sequences, from which 1973 sequences are annotated with molecular functions, 2210 with cellular components and 2798 with biological processes. Automatically-assigned annotations were not included in the analyses. Two files are provided, both of them in character separated value (CSV) format; comma is used for the decimal point and a semicolon as column separator, according to the Excel convention for CSV files in most Western European locales. features.csv: Contains the feature matrix of 3369 rows (3368 proteins + header) and 439 columns (438 features + header). The first column contains the Uniprot identifiers of proteins and the first row contains the feature names. Position (1,1) is an empty field. labels.csv: Contains the membership matrix of 3369 rows (3368 proteins + header) and 76 columns (75 GO terms + header). The first column contains the Uniprot identifiers of proteins and the first row contains the GO keys of functional categories. Position (1,1) is an empty field. Each position in the matrix contains the number zero or the number one to establish whether or not the protein of that row is associated to the GO term corresponding to that column. [file 1471-2105-14-68-S1.zip]

Archive with 2 entries (2 files):
- features.csv
- labels.csv
