# Supplementary material for: Predictability of gene ontology slim-terms from primary structure information in Embryophyta plant proteins
Source: BMC Bioinformatics. 2013 Feb 26;14:68. doi: 10.1186/1471-2105-14-68 (PMC3660269; doi:10.1186/1471-2105-14-68)
Supplement: Additional file 1 — Data Set. The main set comprises a total of 3368 protein sequences, from which 1973 sequences are annotated with molecular functions, 2210 with cellular components and 2798 with biological processes. Automatically-assigned annotations were not included in the analyses. Two files are provided, both of them in character separated value (CSV) format; comma is used for the decimal point and a semicolon as column separator, according to the Excel convention for CSV files in most Western European locales. features.csv: Contains the feature matrix of 3369 rows (3368 proteins + header) and 439 columns (438 features + header). The first column contains the Uniprot identifiers of proteins and the first row contains the feature names. Position (1,1) is an empty field. labels.csv: Contains the membership matrix of 3369 rows (3368 proteins + header) and 76 columns (75 GO terms + header). The first column contains the Uniprot identifiers of proteins and the first row contains the GO keys of functional categories. Position (1,1) is an empty field. Each position in the matrix contains the number zero or the number one to establish whether or not the protein of that row is associated to the GO term corresponding to that column. [file 1471-2105-14-68-S1.zip › features.csv]

	Longitud	Peso	IEP	GRAVY	N-	N+	A	C	D	E	F	G	H	I	K	L	M	N	P	Q	R	S	T	V	W	Y	AA	AC	AD	AE	AF	AG	AH	AI	AK	AL	AM	AN	AP	AQ	AR	AS	AT	AV	AW	AY	CA	CC	CD
P42645	268	30181,52388	4,72861720758369	-0,460820895522388	0,186567164179104	0,134328358208955	0,104477611940299	0,00746268656716418	0,0671641791044776	0,119402985074627	0,0223880597014925	0,0335820895522388	0,0149253731343284	0,0597014925373134	0,0708955223880597	0,108208955223881	0,0186567164179104	0,0335820895522388	0,0261194029850746	0,0335820895522388	0,0485074626865672	0,0932835820895522	0,041044776119403	0,0485074626865672	0,00746268656716418	0,041044776119403	0,00749063670411985	0,00374531835205993	0,00374531835205993	0,0224719101123595	0,00374531835205993	0,00374531835205993	0,00374531835205993	0,00374531835205993	0,0112359550561798	0,00749063670411985	0	0	0,00749063670411985	0,00749063670411985	0,00374531835205993	0,00749063670411985	0	0	0	0,00749063670411985	0	0	0,00374531835205993
Q9LQ10	557	61015,21904	6,68591989430885	-0,280789946140036	0,10951526032316	0,120287253141831	0,0466786355475763	0,0233393177737881	0,0502692998204668	0,059245960502693	0,0359066427289048	0,0843806104129264	0,0125673249551167	0,0628366247755835	0,0394973070017953	0,0915619389587074	0,0179533213644524	0,0646319569120287	0,0466786355475763	0,0269299820466786	0,0682226211849192	0,127468581687612	0,0377019748653501	0,0700179533213645	0,00897666068222621	0,0251346499102334	0,00179856115107914	0	0,00539568345323741	0,00179856115107914	0,00539568345323741	0,00539568345323741	0	0,00719424460431655	0,00179856115107914	0,00179856115107914	0	0	0	0,00179856115107914	0,00179856115107914	0,00719424460431655	0,00179856115107914	0,00359712230215827	0	0	0,00179856115107914	0,00179856115107914	0
Q8RW96	522	59156,19726	8,04058165702284	-0,231609195402299	0,116858237547893	0,147509578544061	0,0747126436781609	0,0134099616858238	0,0383141762452107	0,078544061302682	0,053639846743295	0,0325670498084291	0,0268199233716475	0,0613026819923372	0,0689655172413793	0,103448275862069	0,0191570881226054	0,0593869731800766	0,0459770114942529	0,0344827586206897	0,0517241379310345	0,0881226053639847	0,0459770114942529	0,0708812260536398	0,00957854406130268	0,0229885057471264	0,00575815738963532	0	0,00191938579654511	0,00767754318618042	0	0	0	0,00191938579654511	0,00959692898272553	0,00959692898272553	0,00383877159309021	0,00575815738963532	0,00191938579654511	0	0,00191938579654511	0,00767754318618042	0,00767754318618042	0,00575815738963532	0,00191938579654511	0,00191938579654511	0,00191938579654511	0,00191938579654511	0
Q38845	588	65493,4176	4,9392812904975	0,144727891156463	0,139455782312925	0,115646258503401	0,0884353741496599	0,0255102040816327	0,0697278911564626	0,0697278911564626	0,0340136054421769	0,0391156462585034	0,0153061224489796	0,0629251700680272	0,0442176870748299	0,130952380952381	0,0306122448979592	0,032312925170068	0,0459183673469388	0,0391156462585034	0,0561224489795918	0,0646258503401361	0,032312925170068	0,0935374149659864	0,00850340136054422	0,0170068027210884	0,0153321976149915	0,00170357751277683	0	0,00851788756388416	0	0,00340715502555366	0,00170357751277683	0,00681431005110733	0,00170357751277683	0,00851788756388416	0,00511073253833049	0,00511073253833049	0,00340715502555366	0,00170357751277683	0,00511073253833049	0,00681431005110733	0,00340715502555366	0,00681431005110733	0	0,00340715502555366	0,00170357751277683	0	0
Q39247	501	56274,26768	5,52333389118677	-0,536127744510978	0,139720558882236	0,139720558882236	0,063872255489022	0,0159680638722555	0,0678642714570858	0,0718562874251497	0,0439121756487026	0,0598802395209581	0,029940119760479	0,06187624750499	0,0499001996007984	0,0718562874251497	0,0219560878243513	0,0479041916167665	0,0518962075848303	0,0279441117764471	0,0598802395209581	0,105788423153693	0,0558882235528942	0,0459081836327345	0,0119760479041916	0,0339321357285429	0,008	0,002	0,004	0,002	0	0,002	0,004	0,002	0	0,004	0	0,006	0,002	0	0,004	0,008	0,008	0	0,002	0,004	0,002	0,002	0,004
Q9XHP1	148	17524,07814	6,10176681932248	-0,589189189189189	0,128378378378378	0,141891891891892	0,0810810810810811	0,0675675675675676	0,00675675675675676	0,121621621621622	0,0405405405405405	0,0405405405405405	0,027027027027027	0,0135135135135135	0,0135135135135135	0,0472972972972973	0,108108108108108	0,0202702702702703	0,0202702702702703	0,108108108108108	0,101351351351351	0,0608108108108108	0,0337837837837838	0,0472972972972973	0,0135135135135135	0,027027027027027	0,0136054421768707	0	0	0,0136054421768707	0	0	0,00680272108843537	0	0	0,0136054421768707	0	0,00680272108843537	0	0	0,00680272108843537	0,00680272108843537	0	0,00680272108843537	0	0	0	0,00680272108843537	0
P15458	170	19360,9898	6,79780207244041	-0,524705882352941	0,105882352941176	0,123529411764706	0,0588235294117647	0,0588235294117647	0,0470588235294118	0,0588235294117647	0,0588235294117647	0,0588235294117647	0,0176470588235294	0,0411764705882353	0,0470588235294118	0,0823529411764706	0,0294117647058824	0,0294117647058824	0,0764705882352941	0,129411764705882	0,0588235294117647	0,0411764705882353	0,0411764705882353	0,0411764705882353	0	0,0235294117647059	0,00591715976331361	0,00591715976331361	0	0	0	0	0	0	0,00591715976331361	0,00591715976331361	0	0,00591715976331361	0	0	0,00591715976331361	0,0118343195266272	0,00591715976331361	0,00591715976331361	0	0	0,00591715976331361	0,00591715976331361	0
Q84P24	566	61955,938	8,13627265877908	0,111484098939929	0,088339222614841	0,11660777385159	0,0636042402826855	0,00706713780918728	0,03886925795053	0,049469964664311	0,0477031802120141	0,0653710247349823	0,0247349823321555	0,0671378091872792	0,0583038869257951	0,0954063604240283	0,0300353356890459	0,0318021201413428	0,0583038869257951	0,0300353356890459	0,0335689045936396	0,113074204946996	0,0512367491166078	0,0954063604240283	0,00706713780918728	0,0318021201413428	0,0123893805309735	0	0,00176991150442478	0	0,00353982300884956	0,00176991150442478	0	0,00353982300884956	0,00353982300884956	0,00707964601769911	0	0	0,00884955752212389	0	0	0,00884955752212389	0,00353982300884956	0,00707964601769911	0	0,00176991150442478	0	0	0
Q9SMT7	514	55543,62592	6,08090744698341	-0,118093385214008	0,118677042801556	0,134241245136187	0,105058365758755	0,00778210116731518	0,0505836575875486	0,0680933852140078	0,0428015564202335	0,0700389105058366	0,0311284046692607	0,0505836575875486	0,0642023346303502	0,101167315175097	0,0116731517509728	0,0408560311284047	0,0603112840466926	0,0155642023346304	0,0389105058365759	0,0719844357976654	0,066147859922179	0,075875486381323	0,00583657587548638	0,0214007782101167	0,01364522417154	0	0,00194931773879142	0,00194931773879142	0,00779727095516569	0,0116959064327485	0	0,00194931773879142	0,00194931773879142	0,00584795321637427	0,00194931773879142	0,00194931773879142	0,00779727095516569	0,00389863547758285	0,00389863547758285	0,0116959064327485	0,0116959064327485	0,0116959064327485	0	0,00389863547758285	0,00194931773879142	0	0
Q1PE49	247	29135,81932	8,25948835684253	-0,965182186234818	0,182186234817814	0,214574898785425	0,0364372469635627	0,0121457489878543	0,0526315789473684	0,129554655870445	0,0121457489878543	0,00404858299595142	0,0242914979757085	0,048582995951417	0,121457489878543	0,133603238866397	0,0242914979757085	0,0728744939271255	0	0,0526315789473684	0,0688259109311741	0,0931174089068826	0,0445344129554656	0,048582995951417	0	0,0202429149797571	0,0040650406504065	0	0,0040650406504065	0,00813008130081301	0	0	0	0	0	0,0040650406504065	0,0040650406504065	0,0040650406504065	0	0	0	0	0,00813008130081301	0	0	0	0	0	0
Q8W1W9	462	50723,22058	5,74596264403622	-0,0701298701298702	0,114718614718615	0,121212121212121	0,0844155844155844	0,0151515151515152	0,0541125541125541	0,0606060606060606	0,0627705627705628	0,0692640692640693	0,0281385281385281	0,0714285714285714	0,0454545454545455	0,0974025974025974	0,0151515151515152	0,0432900432900433	0,0714285714285714	0,012987012987013	0,0476190476190476	0,0995670995670996	0,038961038961039	0,0497835497835498	0,0151515151515152	0,0173160173160173	0,0195227765726681	0	0,00650759219088937	0,00867678958785249	0,00433839479392625	0,00433839479392625	0	0,00433839479392625	0	0,00433839479392625	0	0,00216919739696312	0,00216919739696312	0,00216919739696312	0,00867678958785249	0,00867678958785249	0,00216919739696312	0,00433839479392625	0,00216919739696312	0	0	0	0
Q6J163	410	44974,49484	9,13616689960797	0,517560975609756	0,0536585365853659	0,0926829268292683	0,0926829268292683	0,0195121951219512	0,0195121951219512	0,0341463414634146	0,0585365853658537	0,0707317073170732	0,0170731707317073	0,102439024390244	0,0390243902439024	0,117073170731707	0,024390243902439	0,0365853658536585	0,0487804878048781	0,0414634146341463	0,0365853658536585	0,0804878048780488	0,0487804878048781	0,0658536585365854	0,0170731707317073	0,0292682926829268	0,0122249388753056	0,00244498777506112	0	0	0,00733496332518337	0,00488997555012225	0	0,0097799511002445	0,00733496332518337	0,0146699266503667	0,00244498777506112	0	0,00244498777506112	0	0,00244498777506112	0,0122249388753056	0,00488997555012225	0,00488997555012225	0,00244498777506112	0,00244498777506112	0,00244498777506112	0	0
Q84WW2	325	35644,1294	7,64066475995809	-0,184923076923077	0,113846153846154	0,144615384615385	0,0707692307692308	0,0184615384615385	0,0553846153846154	0,0584615384615385	0,0523076923076923	0,0523076923076923	0,0276923076923077	0,0430769230769231	0,08	0,0892307692307692	0,0123076923076923	0,0430769230769231	0,0553846153846154	0	0,0369230769230769	0,135384615384615	0,0492307692307692	0,0830769230769231	0,0153846153846154	0,0215384615384615	0,00925925925925926	0	0,00617283950617284	0,00925925925925926	0,00308641975308642	0,00308641975308642	0,00308641975308642	0,00308641975308642	0,00308641975308642	0,00925925925925926	0	0	0	0	0,00308641975308642	0,00925925925925926	0,00308641975308642	0,00308641975308642	0	0,00308641975308642	0	0	0
Q00762	91	9282,83266	5,90113194709548	0,671428571428571	0,043956043956044	0,043956043956044	0,175824175824176	0,0879120879120879	0,032967032967033	0,010989010989011	0,021978021978022	0,032967032967033	0	0,021978021978022	0,021978021978022	0,164835164835165	0,021978021978022	0,0769230769230769	0,0549450549450549	0,043956043956044	0,021978021978022	0,0769230769230769	0,0659340659340659	0,0659340659340659	0	0	0,0444444444444444	0	0	0	0	0	0	0,0111111111111111	0	0,0222222222222222	0,0111111111111111	0,0111111111111111	0,0111111111111111	0,0111111111111111	0	0	0,0333333333333333	0,0111111111111111	0	0	0,0222222222222222	0,0111111111111111	0
Q8H151	544	60061,5838	5,74157756979668	-0,286213235294118	0,132352941176471	0,136029411764706	0,0845588235294118	0,0128676470588235	0,0496323529411765	0,0827205882352941	0,0386029411764706	0,0753676470588235	0,0238970588235294	0,0441176470588235	0,0698529411764706	0,09375	0,0275735294117647	0,0367647058823529	0,0441176470588235	0,0165441176470588	0,0422794117647059	0,0845588235294118	0,0606617647058824	0,0643382352941176	0,0147058823529412	0,0330882352941176	0,00736648250460405	0,00184162062615101	0,00552486187845304	0,00920810313075507	0,00368324125230203	0,00552486187845304	0	0,00368324125230203	0,00920810313075507	0,0110497237569061	0,00552486187845304	0,00184162062615101	0,00368324125230203	0	0,00920810313075507	0,00184162062615101	0	0,00368324125230203	0,00184162062615101	0	0	0,00184162062615101	0,00184162062615101
Q8W471	727	81464,5962	8,89638346691956	-0,219532324621733	0,105914718019257	0,141678129298487	0,061898211829436	0,0110041265474553	0,0426409903713893	0,063273727647868	0,0371389270976616	0,0674002751031637	0,0220082530949106	0,0715268225584594	0,063273727647868	0,0839064649243466	0,0275103163686382	0,0275103163686382	0,0495185694635488	0,0371389270976616	0,0563961485557084	0,103163686382393	0,0481430536451169	0,0715268225584594	0,015130674002751	0,0398899587345254	0,00550964187327824	0	0,00275482093663912	0,00550964187327824	0,00137741046831956	0,00550964187327824	0	0,00550964187327824	0,00550964187327824	0,0068870523415978	0,00137741046831956	0	0,00137741046831956	0,00275482093663912	0,00275482093663912	0,00826446280991736	0,00137741046831956	0,00275482093663912	0	0,00275482093663912	0,00137741046831956	0	0
Q9SEY5	603	67461,65868	6,74845259399776	-0,195190713101161	0,112769485903814	0,144278606965174	0,0563847429519071	0,0165837479270315	0,054726368159204	0,0580431177446103	0,0447761194029851	0,0713101160862355	0,0364842454394693	0,0480928689883914	0,0597014925373134	0,104477611940299	0,0281923714759536	0,0281923714759536	0,0580431177446103	0,021558872305141	0,0480928689883914	0,0829187396351575	0,0646766169154229	0,0696517412935323	0,0182421227197347	0,0298507462686567	0,00498338870431894	0	0,00166112956810631	0	0,00332225913621262	0,00166112956810631	0,00332225913621262	0	0,00664451827242525	0,00498338870431894	0,00332225913621262	0,00166112956810631	0,00498338870431894	0,00166112956810631	0,00332225913621262	0,00332225913621262	0,00332225913621262	0,00664451827242525	0	0,00166112956810631	0	0	0
Q9ZUU2	248	26604,24632	8,77611111197087	-0,055241935483871	0,108870967741935	0,141129032258065	0,100806451612903	0,0161290322580645	0,0604838709677419	0,0483870967741935	0,032258064516129	0,092741935483871	0,0161290322580645	0,0604838709677419	0,0806451612903226	0,0766129032258065	0,0201612903225806	0,0161290322580645	0,0362903225806452	0,0241935483870968	0,0443548387096774	0,092741935483871	0,0524193548387097	0,0887096774193548	0,0120967741935484	0,0282258064516129	0,00809716599190283	0,00404858299595142	0,00809716599190283	0,00404858299595142	0,00404858299595142	0,0121457489878543	0	0,00809716599190283	0	0,0121457489878543	0,00404858299595142	0,00404858299595142	0	0	0,00404858299595142	0,0121457489878543	0	0,00809716599190283	0	0,00404858299595142	0,00404858299595142	0,00404858299595142	0
O49434	525	56523,59626	5,71063946951752	-0,0415238095238095	0,114285714285714	0,127619047619048	0,0761904761904762	0,0152380952380952	0,060952380952381	0,0533333333333333	0,020952380952381	0,0761904761904762	0,0495238095238095	0,0533333333333333	0,04	0,102857142857143	0,0342857142857143	0,019047619047619	0,04	0,0342857142857143	0,0380952380952381	0,12952380952381	0,0438095238095238	0,0857142857142857	0,0114285714285714	0,0152380952380952	0,00954198473282443	0	0,00190839694656489	0,00381679389312977	0,00190839694656489	0,0133587786259542	0,00190839694656489	0,00954198473282443	0	0,0114503816793893	0,00381679389312977	0,00190839694656489	0	0,00190839694656489	0,00190839694656489	0,00572519083969466	0,00190839694656489	0,00572519083969466	0	0	0	0	0,00190839694656489
Q38967	493	54146,6773	9,06639011275422	0,437322515212982	0,0588235294117647	0,103448275862069	0,0953346855983773	0,0162271805273834	0,0385395537525355	0,0202839756592292	0,0669371196754564	0,0811359026369168	0,0243407707910751	0,0811359026369168	0,0486815415821501	0,0750507099391481	0,0344827586206897	0,026369168356998	0,0385395537525355	0,0304259634888438	0,0304259634888438	0,077079107505071	0,0567951318458418	0,0953346855983773	0,0202839756592292	0,0425963488843813	0,016260162601626	0,00203252032520325	0	0,00609756097560976	0,00813008130081301	0,00609756097560976	0,00203252032520325	0,0101626016260163	0	0,00609756097560976	0	0,00609756097560976	0,00203252032520325	0,0040650406504065	0	0,00609756097560976	0,00203252032520325	0,0121951219512195	0,00203252032520325	0,0040650406504065	0	0	0
P26563	454	49915,28906	7,64656888673746	-0,213876651982379	0,107929515418502	0,125550660792952	0,0991189427312775	0,0066079295154185	0,0506607929515418	0,0572687224669604	0,0374449339207048	0,0726872246696035	0,0154185022026432	0,0616740088105727	0,0638766519823789	0,0903083700440529	0,0242290748898678	0,0550660792951542	0,0462555066079295	0,0352422907488987	0,0462555066079295	0,0903083700440529	0,0308370044052863	0,066079295154185	0,013215859030837	0,0374449339207048	0,0132450331125828	0	0,011037527593819	0,00662251655629139	0,00441501103752759	0,00441501103752759	0,0022075055187638	0,00883002207505519	0,00883002207505519	0,00441501103752759	0	0	0,00662251655629139	0,0022075055187638	0,011037527593819	0,00441501103752759	0,00441501103752759	0,0022075055187638	0	0,00441501103752759	0,0022075055187638	0	0
Q8H1R4	271	29623,86534	8,68588315762948	-0,0461254612546126	0,0996309963099631	0,132841328413284	0,0774907749077491	0,022140221402214	0,0553505535055351	0,044280442804428	0,040590405904059	0,0774907749077491	0,018450184501845	0,0627306273062731	0,0627306273062731	0,0848708487084871	0,029520295202952	0,03690036900369	0,044280442804428	0,044280442804428	0,0516605166051661	0,0885608856088561	0,03690036900369	0,0922509225092251	0,00738007380073801	0,022140221402214	0,00740740740740741	0,0037037037037037	0,00740740740740741	0,0037037037037037	0,0037037037037037	0,00740740740740741	0	0,0037037037037037	0,00740740740740741	0,0111111111111111	0	0	0	0	0	0,0037037037037037	0,0037037037037037	0,0148148148148148	0	0	0	0	0
Q8LEF6	278	30713,18458	8,99944358179008	-0,118705035971223	0,10431654676259	0,129496402877698	0,0611510791366906	0,0143884892086331	0,0611510791366906	0,0431654676258993	0,0467625899280576	0,079136690647482	0,00719424460431655	0,0467625899280576	0,0647482014388489	0,143884892086331	0,00719424460431655	0,0251798561151079	0,0719424460431655	0,0503597122302158	0,0575539568345324	0,0719424460431655	0,0503597122302158	0,0647482014388489	0,0179856115107914	0,0143884892086331	0,0036101083032491	0	0,0108303249097473	0,0072202166064982	0,0036101083032491	0,0072202166064982	0	0,0072202166064982	0,0036101083032491	0,0072202166064982	0	0	0	0	0,0036101083032491	0,0036101083032491	0	0,0036101083032491	0	0	0	0	0,0036101083032491
Q944H2	391	42937,16514	10,4989345874194	0,523273657289003	0,0434782608695652	0,10230179028133	0,0588235294117647	0,010230179028133	0,020460358056266	0,0230179028132992	0,061381074168798	0,0562659846547315	0,0153452685421995	0,0792838874680307	0,0255754475703325	0,161125319693095	0,0127877237851662	0,040920716112532	0,0639386189258312	0,0281329923273657	0,061381074168798	0,10997442455243	0,0664961636828645	0,0792838874680307	0,0127877237851662	0,0127877237851662	0,00512820512820513	0,00256410256410256	0,00256410256410256	0,00512820512820513	0	0	0	0	0,00256410256410256	0,0102564102564103	0,00256410256410256	0,00512820512820513	0,00256410256410256	0	0,00512820512820513	0,00769230769230769	0,00769230769230769	0	0	0	0	0	0
Q9AT00	345	37517,66186	7,63906115881124	-0,0756521739130435	0,11304347826087	0,139130434782609	0,0521739130434783	0,0173913043478261	0,0492753623188406	0,063768115942029	0,0318840579710145	0,0869565217391304	0,0231884057971014	0,0666666666666667	0,0608695652173913	0,107246376811594	0,0202898550724638	0,0202898550724638	0,0405797101449275	0,0289855072463768	0,0550724637681159	0,115942028985507	0,0521739130434783	0,0811594202898551	0,00289855072463768	0,0231884057971014	0,00581395348837209	0	0	0	0	0,00872093023255814	0	0	0	0,00581395348837209	0	0	0,00581395348837209	0	0,00290697674418605	0,00581395348837209	0,00581395348837209	0,0116279069767442	0	0	0	0,00581395348837209	0
Q84M24	1882	209061,53028	6,49820120286541	0,1201912858661	0,0951115834218916	0,112646121147715	0,0600425079702444	0,0180658873538789	0,0435706695005314	0,0515409139213603	0,0637619553666312	0,0696068012752391	0,0233793836344315	0,0743889479277365	0,048884165781084	0,111583421891605	0,0286928799149841	0,0377258235919235	0,0462274176408076	0,0334750265674814	0,0403825717321998	0,09192348565356	0,0573857598299681	0,0626992561105207	0,0106269925611052	0,0260361317747078	0,00318979266347687	0,00106326422115896	0,00212652844231792	0,00318979266347687	0,00637958532695375	0,00478468899521531	0,00212652844231792	0,00478468899521531	0,00318979266347687	0,00744284954811271	0,00106326422115896	0,00159489633173844	0,000531632110579479	0,00159489633173844	0,00106326422115896	0,00744284954811271	0,00212652844231792	0,00584795321637427	0	0,000531632110579479	0,00106326422115896	0,00159489633173844	0
O80946	740	82330,46046	9,50340906071141	0,0874324324324324	0,0851351351351351	0,122972972972973	0,0662162162162162	0,00675675675675676	0,0405405405405405	0,0445945945945946	0,0635135135135135	0,0716216216216216	0,0135135135135135	0,0689189189189189	0,0459459459459459	0,114864864864865	0,027027027027027	0,0391891891891892	0,0445945945945946	0,027027027027027	0,0635135135135135	0,0905405405405405	0,0675675675675676	0,0662162162162162	0,0108108108108108	0,027027027027027	0,006765899864682	0	0,0013531799729364	0,0013531799729364	0,006765899864682	0,0013531799729364	0,0013531799729364	0,0054127198917456	0,0027063599458728	0,0054127198917456	0,0013531799729364	0,0040595399188092	0	0,0027063599458728	0,0027063599458728	0,006765899864682	0,0054127198917456	0,0054127198917456	0	0,0054127198917456	0,0013531799729364	0	0
Q9C8T1	229	25975,28514	9,82468276652163	-0,0842794759825328	0,104803493449782	0,161572052401747	0,0611353711790393	0,00436681222707424	0,0567685589519651	0,0480349344978166	0,0262008733624454	0,0698689956331878	0,0218340611353712	0,0873362445414847	0,0567685589519651	0,152838427947598	0,0393013100436681	0,0349344978165939	0,0436681222707424	0,0524017467248908	0,0829694323144105	0,0567685589519651	0,0305676855895196	0,0480349344978166	0,0174672489082969	0,00873362445414847	0	0	0,0043859649122807	0,0043859649122807	0	0,0087719298245614	0	0,0087719298245614	0	0,0131578947368421	0,0043859649122807	0	0	0,0087719298245614	0,0043859649122807	0	0,0043859649122807	0	0	0	0	0	0
Q9XF19	282	31359,76896	6,18310803001643	-0,103900709219858	0,131205673758865	0,145390070921986	0,0673758865248227	0,0141843971631206	0,074468085106383	0,0567375886524823	0,0460992907801418	0,0815602836879433	0,024822695035461	0,0460992907801418	0,0709219858156028	0,117021276595745	0,0319148936170213	0,024822695035461	0,0283687943262411	0,0319148936170213	0,049645390070922	0,074468085106383	0,0425531914893617	0,0815602836879433	0,0141843971631206	0,0212765957446809	0	0	0	0,00711743772241993	0,00355871886120996	0,0142348754448399	0	0,00355871886120996	0,00355871886120996	0	0	0,00355871886120996	0	0	0,00355871886120996	0,00711743772241993	0,00711743772241993	0,00355871886120996	0,00355871886120996	0,00711743772241993	0	0	0
Q93YS4	751	82930,39468	9,26234531634463	0,0508655126498002	0,0945406125166445	0,126498002663116	0,0772303595206391	0,00798934753661784	0,0412782956058589	0,0532623169107856	0,051930758988016	0,0758988015978695	0,0119840213049268	0,0572569906790945	0,0572569906790945	0,126498002663116	0,0292942743009321	0,018641810918775	0,0479360852197071	0,0319573901464714	0,0572569906790945	0,0905459387483356	0,0639147802929427	0,0599201065246338	0,0106524633821571	0,0292942743009321	0,0106666666666667	0	0,00266666666666667	0,00533333333333333	0,00266666666666667	0,008	0	0,004	0,00266666666666667	0,008	0,004	0,00266666666666667	0,00133333333333333	0,00266666666666667	0,004	0,00533333333333333	0,00266666666666667	0,00666666666666667	0	0,004	0	0	0
Q9FUT3	678	75467,65512	9,01182838545673	-0,0188790560471977	0,0973451327433628	0,131268436578171	0,0707964601769911	0,00884955752212389	0,051622418879056	0,0457227138643068	0,0589970501474926	0,056047197640118	0,0206489675516224	0,0648967551622419	0,0471976401179941	0,107669616519174	0,0250737463126844	0,0398230088495575	0,0294985250737463	0,0294985250737463	0,0634218289085546	0,110619469026549	0,0678466076696165	0,0678466076696165	0,00294985250737463	0,0309734513274336	0,00590841949778434	0,00147710487444609	0,00147710487444609	0,00147710487444609	0,00886262924667651	0,00147710487444609	0,00147710487444609	0,00738552437223043	0,00295420974889217	0,0103397341211226	0,00443131462333826	0	0	0	0,00738552437223043	0,00590841949778434	0,00443131462333826	0,00443131462333826	0	0,00147710487444609	0	0	0,00295420974889217
Q8RY46	700	78038,01684	8,67924146178116	0,0905714285714286	0,0928571428571429	0,118571428571429	0,0742857142857143	0,0171428571428571	0,05	0,0428571428571429	0,0371428571428571	0,0642857142857143	0,0157142857142857	0,0814285714285714	0,0371428571428571	0,11	0,0185714285714286	0,0371428571428571	0,0214285714285714	0,0485714285714286	0,0657142857142857	0,0914285714285714	0,0585714285714286	0,08	0,0185714285714286	0,03	0,00858369098712446	0	0,00286123032904149	0,00858369098712446	0,00143061516452074	0,00143061516452074	0,00286123032904149	0,00429184549356223	0,00429184549356223	0,00715307582260372	0,00143061516452074	0,00286123032904149	0	0,00429184549356223	0,00286123032904149	0,00429184549356223	0,00572246065808298	0,00858369098712446	0	0,00286123032904149	0	0,00143061516452074	0,00143061516452074
Q8LPQ6	714	77925,42942	9,12559028817565	0,20546218487395	0,0882352941176471	0,121848739495798	0,0854341736694678	0,0140056022408964	0,0434173669467787	0,0448179271708683	0,0448179271708683	0,0700280112044818	0,015406162464986	0,0602240896358543	0,0490196078431373	0,131652661064426	0,015406162464986	0,0336134453781513	0,0322128851540616	0,0280112044817927	0,0574229691876751	0,092436974789916	0,0644257703081232	0,0840336134453782	0,00840336134453781	0,0252100840336134	0,00420757363253857	0	0	0,00420757363253857	0,00420757363253857	0,00420757363253857	0,00280504908835905	0,00701262272089762	0,00420757363253857	0,00841514726507714	0	0,00280504908835905	0,00561009817671809	0,00420757363253857	0,00561009817671809	0,00420757363253857	0,00420757363253857	0,0126227208976157	0	0,00701262272089762	0	0	0
Q84K47	983	108686,52886	8,04413413140046	0,0830111902339776	0,0956256358087487	0,111902339776195	0,064089521871821	0,0152594099694812	0,0417090539165819	0,0539165818921668	0,0732451678535097	0,0793489318413021	0,0132248219735504	0,0722278738555443	0,051881993896236	0,098677517802645	0,0274669379450661	0,0376398779247202	0,0549338758901322	0,0274669379450661	0,046795523906409	0,081383519837233	0,069175991861648	0,0610376398779247	0,0162767039674466	0,0142421159715158	0,00305498981670061	0	0,00203665987780041	0,00610997963340122	0,00305498981670061	0,00407331975560081	0	0,00407331975560081	0,00407331975560081	0,0112016293279022	0,00305498981670061	0,00203665987780041	0,0010183299389002	0	0,00305498981670061	0,00407331975560081	0,00712830957230143	0,00509164969450102	0	0,0010183299389002	0	0,0010183299389002	0
Q42093	1623	182127,84118	6,02809704741966	0,0210720887245841	0,106592729513247	0,112138016019717	0,0696241528034504	0,00862600123228589	0,0480591497227357	0,0585335797905114	0,0462107208872458	0,0683918669131238	0,0141712877387554	0,055452865064695	0,0418977202711029	0,128773875539125	0,0283425754775108	0,0462107208872458	0,0375847196549599	0,0382008626001232	0,0560690080098583	0,0764017252002465	0,048675292667899	0,0770178681454097	0,0203327171903882	0,0314232902033272	0,0061652281134402	0	0,00184956843403206	0,00554870530209618	0,00369913686806412	0,00246609124537608	0,00184956843403206	0,0030826140567201	0,00184956843403206	0,0104808877928483	0,00061652281134402	0,00369913686806412	0,00246609124537608	0,00246609124537608	0,00246609124537608	0,00369913686806412	0,00369913686806412	0,00739827373612824	0,00246609124537608	0,00369913686806412	0,00061652281134402	0	0,00123304562268804
Q6NLC1	706	80053,03736	5,7947797880954	-0,214730878186969	0,114730878186969	0,117563739376771	0,0538243626062323	0,0056657223796034	0,0609065155807365	0,0538243626062323	0,0609065155807365	0,056657223796034	0,0155807365439093	0,0552407932011331	0,046742209631728	0,134560906515581	0,0141643059490085	0,0439093484419263	0,0410764872521246	0,0509915014164306	0,0552407932011331	0,0949008498583569	0,0609065155807365	0,046742209631728	0,0113314447592068	0,0368271954674221	0,00141843971631206	0	0,00567375886524823	0,00141843971631206	0,00851063829787234	0,00425531914893617	0	0,00283687943262411	0	0,00567375886524823	0,00141843971631206	0,00283687943262411	0,00283687943262411	0,00141843971631206	0,00283687943262411	0,00425531914893617	0,00425531914893617	0,00425531914893617	0	0	0,00141843971631206	0	0
Q8LPJ4	605	68389,08058	8,21169623482633	-0,274214876033058	0,125619834710744	0,150413223140496	0,0545454545454545	0,0247933884297521	0,059504132231405	0,0661157024793388	0,0429752066115702	0,0578512396694215	0,0181818181818182	0,0694214876033058	0,0710743801652893	0,100826446280992	0,0181818181818182	0,0380165289256198	0,0528925619834711	0,0462809917355372	0,0611570247933884	0,0611570247933884	0,0495867768595041	0,0710743801652893	0,00165289256198347	0,0347107438016529	0,00165562913907285	0	0,00662251655629139	0,00662251655629139	0,0033112582781457	0,00662251655629139	0	0,00827814569536424	0,00165562913907285	0,0033112582781457	0	0,0033112582781457	0	0,00165562913907285	0,00165562913907285	0,00165562913907285	0,00165562913907285	0,0033112582781457	0	0,0033112582781457	0,00165562913907285	0,00165562913907285	0
Q9FIB4	678	76490,0903	6,74248847494866	-0,371681415929204	0,148967551622419	0,157817109144543	0,0693215339233038	0,0103244837758112	0,051622418879056	0,0973451327433628	0,0398230088495575	0,0545722713864307	0,0103244837758112	0,0575221238938053	0,0973451327433628	0,107669616519174	0,0294985250737463	0,0471976401179941	0,0250737463126844	0,0353982300884956	0,0501474926253687	0,0781710914454277	0,0442477876106195	0,0663716814159292	0,0103244837758112	0,0176991150442478	0,00443131462333826	0	0,00295420974889217	0,00738552437223043	0,00590841949778434	0,00443131462333826	0,00147710487444609	0,00590841949778434	0,00590841949778434	0,00147710487444609	0	0,00295420974889217	0,00147710487444609	0,00443131462333826	0,00738552437223043	0,00738552437223043	0,00147710487444609	0,00295420974889217	0,00147710487444609	0	0	0	0
Q9XIE2	1469	165080,14552	8,08272196530361	0,0468345813478557	0,0980258679373724	0,108917631041525	0,0714771953710007	0,010211027910143	0,0496936691626957	0,0483321987746766	0,0612661674608577	0,0728386657590197	0,00816882232811436	0,0578624914908101	0,0510551395507148	0,0987066031313819	0,0381211708645337	0,0360789652825051	0,0408441116405718	0,0381211708645337	0,0496936691626957	0,068073519400953	0,0639891082368959	0,0776038121170865	0,0197413206262764	0,0381211708645337	0,00817438692098093	0	0,00340599455040872	0,00408719346049046	0,0061307901907357	0,00681198910081744	0	0,00340599455040872	0,000681198910081744	0,00885558583106267	0,00340599455040872	0,00204359673024523	0,00272479564032698	0,00136239782016349	0,00272479564032698	0,00817438692098093	0,00272479564032698	0,00408719346049046	0,00136239782016349	0,00136239782016349	0	0	0
Q8H0V6	715	79642,89482	5,70222644217524	-0,289370629370629	0,13986013986014	0,145454545454545	0,0671328671328671	0,00979020979020979	0,0741258741258741	0,0657342657342657	0,041958041958042	0,0741258741258741	0,0307692307692308	0,0531468531468531	0,0587412587412587	0,104895104895105	0,027972027972028	0,0307692307692308	0,0461538461538462	0,0391608391608392	0,0559440559440559	0,0643356643356643	0,0545454545454545	0,0713286713286713	0,00559440559440559	0,0237762237762238	0,00420168067226891	0	0,00140056022408964	0,00420168067226891	0,00560224089635854	0,00280112044817927	0,00140056022408964	0,00420168067226891	0,00980392156862745	0,00840336134453781	0,00420168067226891	0	0,00140056022408964	0,00140056022408964	0,00420168067226891	0,00560224089635854	0,00140056022408964	0,00560224089635854	0	0,00140056022408964	0	0	0
Q9ZUU9	730	81038,0292	9,07734378693696	0,142465753424658	0,0808219178082192	0,115068493150685	0,0712328767123288	0,010958904109589	0,0383561643835616	0,0424657534246575	0,0561643835616438	0,073972602739726	0,0178082191780822	0,0547945205479452	0,0438356164383562	0,116438356164384	0,0410958904109589	0,0315068493150685	0,0383561643835616	0,0232876712328767	0,0534246575342466	0,113698630136986	0,0493150684931507	0,0684931506849315	0,0136986301369863	0,0410958904109589	0,00411522633744856	0,00274348422496571	0,00274348422496571	0	0,00411522633744856	0,0109739368998628	0	0,00548696844993141	0,00411522633744856	0,00548696844993141	0,00548696844993141	0,00137174211248285	0	0	0,00137174211248285	0,00823045267489712	0,00548696844993141	0,00685871056241427	0,00137174211248285	0,00137174211248285	0	0	0
Q8LPT1	1407	155874,30128	5,73796957501534	0,0705756929637526	0,10589907604833	0,110163468372424	0,0881307746979389	0,00995024875621891	0,03909026297086	0,0668088130774698	0,046908315565032	0,0689410092395167	0,0227434257285004	0,0760483297796731	0,0334044065387349	0,113717128642502	0,0248756218905473	0,0383795309168444	0,0419331911869225	0,0398009950248756	0,0540156361051883	0,0824449182658138	0,0461975835110163	0,0639658848614073	0,0106609808102345	0,0319829424307036	0,00995732574679943	0,00213371266002845	0,00213371266002845	0,00568990042674253	0,0042674253200569	0,00497866287339972	0,00355618776671408	0,0042674253200569	0,0042674253200569	0,0113798008534851	0,00213371266002845	0,00284495021337127	0,00213371266002845	0,00213371266002845	0,00355618776671408	0,0042674253200569	0,00711237553342817	0,0085348506401138	0	0,00284495021337127	0,00213371266002845	0	0
Q9CAF5	338	36931,01352	6,61868818268109	-0,0775147928994083	0,115384615384615	0,130177514792899	0,0680473372781065	0,0029585798816568	0,0562130177514793	0,0591715976331361	0,029585798816568	0,0739644970414201	0,0177514792899408	0,0562130177514793	0,0502958579881657	0,121301775147929	0,0266272189349112	0,0532544378698225	0,0473372781065089	0,0325443786982249	0,0621301775147929	0,0887573964497041	0,0355029585798817	0,0976331360946746	0	0,0207100591715976	0,00593471810089021	0	0	0,00593471810089021	0,0029673590504451	0,00593471810089021	0	0,00593471810089021	0,00593471810089021	0,0029673590504451	0	0,0029673590504451	0,0029673590504451	0,0029673590504451	0,0029673590504451	0,0029673590504451	0	0,0148367952522255	0	0,0029673590504451	0	0	0
Q9STT5	935	105046,32616	9,02818326887159	-0,0585026737967915	0,0919786096256685	0,125133689839572	0,0545454545454545	0,0192513368983957	0,0427807486631016	0,0491978609625668	0,0588235294117647	0,0716577540106952	0,0128342245989305	0,0631016042780749	0,0598930481283422	0,114438502673797	0,0235294117647059	0,0577540106951872	0,0491978609625668	0,0299465240641711	0,0524064171122995	0,079144385026738	0,0481283422459893	0,0641711229946524	0,0128342245989305	0,0363636363636364	0,00321199143468951	0	0,00642398286937901	0,00107066381156317	0,00428265524625268	0,00535331905781585	0	0,00428265524625268	0,00321199143468951	0,00428265524625268	0,00107066381156317	0,00321199143468951	0	0,00107066381156317	0	0,00642398286937901	0,00107066381156317	0,00428265524625268	0,00107066381156317	0,00428265524625268	0	0	0,00214132762312634
Q9ZU35	725	78898,33142	5,71122720418941	-0,0510344827586207	0,11448275862069	0,113103448275862	0,0937931034482759	0,0110344827586207	0,0524137931034483	0,0620689655172414	0,0482758620689655	0,0841379310344828	0,00827586206896552	0,0468965517241379	0,0496551724137931	0,110344827586207	0,023448275862069	0,0303448275862069	0,0455172413793103	0,0358620689655172	0,0551724137931034	0,0868965517241379	0,0510344827586207	0,0703448275862069	0,0110344827586207	0,023448275862069	0,0138121546961326	0,00138121546961326	0,0069060773480663	0,0110497237569061	0,0069060773480663	0,00552486187845304	0	0,00552486187845304	0,00414364640883978	0,00828729281767956	0,00552486187845304	0	0,00138121546961326	0,00276243093922652	0,00276243093922652	0,0069060773480663	0,00276243093922652	0,00552486187845304	0,00138121546961326	0,00138121546961326	0,00138121546961326	0	0
Q9LQK7	475	52823,92212	5,66278546196393	-0,321894736842105	0,126315789473684	0,128421052631579	0,0568421052631579	0,00842105263157895	0,0526315789473684	0,0736842105263158	0,0463157894736842	0,0631578947368421	0,0231578947368421	0,0589473684210526	0,0442105263157895	0,101052631578947	0,0105263157894737	0,0463157894736842	0,0484210526315789	0,0463157894736842	0,0610526315789474	0,103157894736842	0,0568421052631579	0,071578947368421	0,00842105263157895	0,0189473684210526	0,00632911392405063	0	0,00210970464135021	0,00632911392405063	0	0,00210970464135021	0,00421940928270042	0,00210970464135021	0,00210970464135021	0,00210970464135021	0	0	0,00210970464135021	0,00421940928270042	0,00632911392405063	0,00843881856540084	0,00421940928270042	0,00421940928270042	0	0	0	0	0
Q9ZS97	557	61867,05578	6,44740101231331	-0,447576301615799	0,122082585278276	0,131059245960503	0,0682226211849192	0,0179533213644524	0,0574506283662478	0,0646319569120287	0,0448833034111311	0,0682226211849192	0,0125673249551167	0,059245960502693	0,0807899461400359	0,0682226211849192	0,0161579892280072	0,0412926391382406	0,0502692998204668	0,0377019748653501	0,0377019748653501	0,105924596050269	0,0556552962298025	0,0556552962298025	0,00897666068222621	0,0484739676840215	0,00899280575539568	0	0,00359712230215827	0,00719424460431655	0	0,00539568345323741	0	0,00359712230215827	0,00539568345323741	0,00539568345323741	0,00359712230215827	0,00539568345323741	0,00359712230215827	0	0	0,00539568345323741	0,00179856115107914	0,00719424460431655	0	0,00179856115107914	0,00179856115107914	0	0,00179856115107914
B7U179	737	81359,98176	6,34226000164346	-0,017910447761194	0,116689280868385	0,132971506105834	0,104477611940299	0,0176390773405699	0,0569877883310719	0,0597014925373134	0,039348710990502	0,0474898236092266	0,0244233378561737	0,0800542740841248	0,0583446404341927	0,108548168249661	0,0176390773405699	0,0488466757123474	0,0461329715061058	0,0461329715061058	0,0502035278154681	0,0583446404341927	0,0420624151967436	0,0719131614654003	0,00271370420624152	0,0189959294436906	0,014945652173913	0,00135869565217391	0,00951086956521739	0,00135869565217391	0,00271739130434783	0,00679347826086957	0,00679347826086957	0,00951086956521739	0,00679347826086957	0,0176630434782609	0,00135869565217391	0,00135869565217391	0,00951086956521739	0,00543478260869565	0,00135869565217391	0,00407608695652174	0,00135869565217391	0,00271739130434783	0	0	0,00135869565217391	0	0,00135869565217391
A0MES8	328	35670,55118	6,18956769134627	-0,715548780487805	0,0823170731707317	0,100609756097561	0,0579268292682927	0,00914634146341463	0,0457317073170732	0,0365853658536585	0,0365853658536585	0,0914634146341463	0,0304878048780488	0,0304878048780488	0,024390243902439	0,0640243902439024	0,0213414634146341	0,0731707317073171	0,0670731707317073	0,0701219512195122	0,0457317073170732	0,143292682926829	0,0609756097560976	0,0426829268292683	0,0182926829268293	0,0304878048780488	0,0152905198776758	0	0	0,00611620795107034	0	0,00305810397553517	0	0	0	0,00305810397553517	0	0,00305810397553517	0	0,00611620795107034	0,00305810397553517	0,00611620795107034	0,00611620795107034	0,00305810397553517	0	0,00305810397553517	0	0	0
Q9SJN0	442	47006,19228	9,08074758826149	-0,844796380090498	0,0950226244343891	0,1289592760181	0,0769230769230769	0,00904977375565611	0,0271493212669683	0,0678733031674208	0,0271493212669683	0,144796380090498	0,0203619909502262	0,0158371040723982	0,0407239819004525	0,0610859728506787	0,0248868778280543	0,0904977375565611	0,0565610859728507	0,0701357466063348	0,0678733031674208	0,081447963800905	0,0339366515837104	0,0610859728506787	0,00452488687782805	0,0180995475113122	0,018140589569161	0	0	0,00680272108843537	0	0,0090702947845805	0	0	0,00226757369614512	0,00453514739229025	0,00226757369614512	0,00680272108843537	0,00453514739229025	0,0113378684807256	0,0090702947845805	0	0	0	0	0,00226757369614512	0	0	0
Q8S8M5	298	33195,43306	9,40014676862884	-0,520134228187919	0,100671140939597	0,174496644295302	0,0771812080536913	0,0100671140939597	0,0570469798657718	0,0436241610738255	0,023489932885906	0,0335570469798658	0,0402684563758389	0,0302013422818792	0,087248322147651	0,110738255033557	0,023489932885906	0,0436241610738255	0,0469798657718121	0,0536912751677852	0,0469798657718121	0,110738255033557	0,063758389261745	0,0671140939597315	0,00335570469798658	0,0268456375838926	0,00673400673400673	0	0,00336700336700337	0	0,00673400673400673	0,00673400673400673	0,00673400673400673	0,00336700336700337	0	0,00673400673400673	0,00336700336700337	0,00336700336700337	0,0101010101010101	0	0	0,0134680134680135	0	0,00673400673400673	0	0	0	0	0
Q6NMC6	321	36680,11504	9,55731023950517	-0,838006230529595	0,127725856697819	0,183800623052959	0,0685358255451713	0,00623052959501558	0,0560747663551402	0,0716510903426791	0,0342679127725857	0,0280373831775701	0,0155763239875389	0,0342679127725857	0,0841121495327103	0,0747663551401869	0,0218068535825545	0,0280373831775701	0,0716510903426791	0,0560747663551402	0,0841121495327103	0,105919003115265	0,059190031152648	0,059190031152648	0,00311526479750779	0,0373831775700935	0,009375	0	0	0,003125	0,003125	0,003125	0	0,00625	0,003125	0,00625	0	0	0,003125	0,003125	0	0,00625	0,0125	0,009375	0	0	0	0	0
P33488	204	22627,58554	7,80764188978146	-0,254411764705882	0,0980392156862745	0,142156862745098	0,0784313725490196	0,0147058823529412	0,0441176470588235	0,053921568627451	0,0392156862745098	0,0637254901960784	0,0392156862745098	0,0441176470588235	0,0392156862745098	0,0931372549019608	0,0147058823529412	0,0294117647058824	0,0882352941176471	0,0441176470588235	0,0637254901960784	0,0784313725490196	0,0490196078431373	0,0833333333333333	0,0196078431372549	0,0196078431372549	0,0295566502463054	0	0	0,00492610837438424	0	0	0,00492610837438424	0	0,00492610837438424	0,00492610837438424	0	0	0,00985221674876847	0	0	0,00985221674876847	0,00492610837438424	0,00492610837438424	0	0	0	0	0
Q9FGF8	391	42813,2198	7,89973287132219	-0,873657289002558	0,0971867007672634	0,130434782608696	0,0869565217391304	0,00255754475703325	0,040920716112532	0,0562659846547315	0,0332480818414322	0,0664961636828645	0,030690537084399	0,0179028132992327	0,0332480818414322	0,051150895140665	0,0230179028132992	0,0434782608695652	0,0639386189258312	0,0792838874680307	0,0664961636828645	0,156010230179028	0,061381074168798	0,0460358056265985	0,0127877237851662	0,0281329923273657	0,0205128205128205	0	0	0,0102564102564103	0	0,00256410256410256	0	0,00256410256410256	0,00512820512820513	0,00512820512820513	0	0,00512820512820513	0	0,00512820512820513	0,00769230769230769	0,0128205128205128	0,00256410256410256	0,00512820512820513	0	0,00256410256410256	0	0	0
Q9LF79	1074	116172,68512	7,86561400023917	0,0280260707635009	0,108007448789572	0,126629422718808	0,0810055865921788	0,0102420856610801	0,0549348230912477	0,053072625698324	0,031657355679702	0,0893854748603352	0,0167597765363128	0,0698324022346369	0,0651769087523277	0,0996275605214153	0,0242085661080074	0,0446927374301676	0,0344506517690875	0,0279329608938547	0,0446927374301676	0,068901303538175	0,0623836126629423	0,0931098696461825	0,0130353817504655	0,0148975791433892	0,00745573159366263	0,00186393289841566	0,0065237651444548	0,00186393289841566	0,00465983224603914	0,00465983224603914	0,000931966449207828	0,00465983224603914	0,000931966449207828	0,0121155638397018	0,000931966449207828	0,00372786579683131	0,00279589934762349	0	0,00279589934762349	0,00838769804287046	0,00559179869524697	0,0102516309412861	0	0,000931966449207828	0	0	0
Q9STP8	354	38479,09422	4,42759059757517	-0,446610169491525	0,177966101694915	0,104519774011299	0,107344632768362	0,0112994350282486	0,0875706214689266	0,0903954802259887	0,0225988700564972	0,076271186440678	0,0141242937853107	0,0451977401129944	0,0508474576271186	0,0875706214689266	0,0141242937853107	0,0338983050847458	0,0423728813559322	0,0423728813559322	0,0395480225988701	0,0875706214689266	0,0423728813559322	0,0621468926553672	0,0225988700564972	0,019774011299435	0,0141643059490085	0	0,0113314447592068	0,0056657223796034	0,0028328611898017	0,0056657223796034	0	0,0084985835694051	0,0169971671388102	0,0028328611898017	0,0056657223796034	0,0028328611898017	0,0028328611898017	0,0056657223796034	0,0084985835694051	0,0028328611898017	0,0056657223796034	0,0028328611898017	0,0028328611898017	0	0	0	0,0028328611898017
Q9STX1	362	39266,99824	4,16032574337906	-0,348895027624309	0,220994475138122	0,0856353591160221	0,0966850828729282	0,00828729281767956	0,0497237569060773	0,171270718232044	0,0220994475138122	0,0662983425414365	0,00552486187845304	0,0359116022099447	0,0469613259668508	0,0801104972375691	0,0331491712707182	0,0414364640883978	0,0248618784530387	0,0303867403314917	0,0331491712707182	0,0966850828729282	0,0386740331491713	0,102209944751381	0,00828729281767956	0,00828729281767956	0,0110803324099723	0	0,00277008310249307	0,0277008310249307	0,00277008310249307	0,00277008310249307	0	0	0,0110803324099723	0,00554016620498615	0,00277008310249307	0	0	0,00277008310249307	0,00554016620498615	0,00277008310249307	0,00554016620498615	0,0110803324099723	0,00277008310249307	0	0	0	0
Q8RWD9	648	71007,9624	5,8862112222997	-0,421604938271605	0,115740740740741	0,126543209876543	0,0740740740740741	0,00925925925925926	0,0478395061728395	0,0679012345679012	0,0185185185185185	0,0756172839506173	0,0308641975308642	0,037037037037037	0,058641975308642	0,0910493827160494	0,0216049382716049	0,037037037037037	0,0478395061728395	0,0493827160493827	0,037037037037037	0,103395061728395	0,0694444444444444	0,0740740740740741	0,0231481481481481	0,0262345679012346	0,0108191653786708	0	0,00309119010819165	0,00772797527047913	0,00154559505409583	0,00618238021638331	0,00154559505409583	0	0,00463678516228748	0	0,00154559505409583	0	0,00309119010819165	0	0,00154559505409583	0,0123647604327666	0,00618238021638331	0,0108191653786708	0,00309119010819165	0	0,00154559505409583	0,00154559505409583	0
P57752	92	10385,7032	5,18671281089558	-0,584782608695652	0,173913043478261	0,152173913043478	0,0978260869565217	0	0,0434782608695652	0,130434782608696	0,0326086956521739	0,0543478260869565	0,0108695652173913	0,0217391304347826	0,119565217391304	0,0978260869565217	0,0434782608695652	0,0326086956521739	0,0326086956521739	0,0217391304347826	0,0217391304347826	0,0760869565217391	0,0543478260869565	0,0543478260869565	0,0217391304347826	0,0326086956521739	0,010989010989011	0	0	0,010989010989011	0	0	0	0	0,021978021978022	0	0,010989010989011	0	0	0	0	0,021978021978022	0	0,010989010989011	0,010989010989011	0	0	0	0
Q38970	2254	251378,81214	6,09328517072256	-0,224312333629104	0,12511091393079	0,137089618456078	0,0798580301685892	0,0124223602484472	0,04924578527063	0,0758651286601597	0,0301685891748004	0,0700976042590949	0,0248447204968944	0,059449866903283	0,0536823425022183	0,100709849157054	0,0266193433895297	0,0385980479148181	0,0456965394853594	0,0381543921916593	0,0585625554569654	0,0727595385980479	0,0421472937000887	0,0754214729370009	0,0150842945874002	0,0306122448979592	0,00887705281846427	0,00177541056369285	0,00266311584553928	0,00621393697292499	0,00221926320461607	0,00488237905015535	0,00177541056369285	0,00443852640923214	0,00532623169107856	0,00621393697292499	0,00266311584553928	0,00443852640923214	0,00133155792276964	0,00266311584553928	0,00488237905015535	0,00577008433200178	0,00310696848646249	0,00488237905015535	0,00177541056369285	0,00399467376830892	0,000887705281846427	0	0,00133155792276964
Q9LD43	769	85305,13024	5,61881745882747	-0,524967490247074	0,163849154746424	0,161248374512354	0,0962288686605982	0,00260078023407022	0,0494148244473342	0,11443433029909	0,0286085825747724	0,0611183355006502	0,0195058517555267	0,0624187256176853	0,0988296488946684	0,0884265279583875	0,0299089726918075	0,0416124837451235	0,0416124837451235	0,0286085825747724	0,0429128738621586	0,0689206762028609	0,0494148244473342	0,0507152145643693	0,00390117035110533	0,0208062418725618	0,01171875	0,00130208333333333	0,00520833333333333	0,0104166666666667	0	0,00260416666666667	0,00130208333333333	0,00911458333333333	0,00520833333333333	0,00911458333333333	0,00130208333333333	0,00651041666666667	0,00260416666666667	0	0,00260416666666667	0,0130208333333333	0,00130208333333333	0,00911458333333333	0	0,00260416666666667	0,00260416666666667	0	0
P0C2Y2	106	12454,58534	10,0705678469719	-0,39622641509434	0,0754716981132075	0,188679245283019	0,0471698113207547	0,0283018867924528	0,0283018867924528	0,0471698113207547	0,0377358490566038	0,0566037735849057	0	0,0754716981132075	0,0849056603773585	0,0754716981132075	0,0471698113207547	0,0188679245283019	0,0566037735849057	0,0566037735849057	0,10377358490566	0,0849056603773585	0,0188679245283019	0,0566037735849057	0,0188679245283019	0,0566037735849057	0	0	0	0	0,00952380952380952	0	0	0,00952380952380952	0	0,00952380952380952	0	0	0	0	0,00952380952380952	0,00952380952380952	0	0	0	0	0	0	0
Q9C5K7	369	41744,50134	6,23869830690034	-0,276422764227642	0,132791327913279	0,154471544715447	0,0596205962059621	0,018970189701897	0,0677506775067751	0,0650406504065041	0,0596205962059621	0,0650406504065041	0,035230352303523	0,0569105691056911	0,0704607046070461	0,10840108401084	0,021680216802168	0,037940379403794	0,0704607046070461	0,018970189701897	0,0487804878048781	0,0542005420054201	0,046070460704607	0,0542005420054201	0,00813008130081301	0,032520325203252	0,0135869565217391	0,00271739130434783	0	0	0,00271739130434783	0	0	0,00543478260869565	0,00271739130434783	0,00815217391304348	0	0,00815217391304348	0,00543478260869565	0	0,00271739130434783	0,00271739130434783	0,00543478260869565	0	0	0	0	0	0
P28297	576	64244,06696	6,72406798498766	-0,34375	0,116319444444444	0,137152777777778	0,104166666666667	0,0104166666666667	0,0503472222222222	0,0659722222222222	0,0399305555555556	0,0746527777777778	0,0243055555555556	0,0347222222222222	0,0486111111111111	0,0746527777777778	0,0364583333333333	0,03125	0,0295138888888889	0,046875	0,0642361111111111	0,0677083333333333	0,0729166666666667	0,0711805555555556	0,0243055555555556	0,0277777777777778	0,0139130434782609	0	0,00869565217391304	0,00695652173913044	0,00173913043478261	0,00695652173913044	0,00173913043478261	0,00173913043478261	0,00869565217391304	0,00695652173913044	0,00173913043478261	0,00347826086956522	0	0,00347826086956522	0,0139130434782609	0,00869565217391304	0,00521739130434783	0,00695652173913044	0	0,00347826086956522	0	0	0
Q8L856	239	25864,17202	6,69600186049364	0,849372384937238	0,0502092050209205	0,0794979079497908	0,108786610878661	0,00418410041841004	0,0167364016736402	0,0334728033472803	0,0753138075313808	0,0836820083682008	0,0334728033472803	0,108786610878661	0,0376569037656904	0,133891213389121	0,0209205020920502	0,0502092050209205	0,0376569037656904	0,00418410041841004	0,00836820083682008	0,0878661087866109	0,0292887029288703	0,0711297071129707	0,0209205020920502	0,0334728033472803	0,0126050420168067	0	0	0,00420168067226891	0,0126050420168067	0	0,00420168067226891	0,0210084033613445	0	0,0168067226890756	0,00840336134453781	0	0	0	0	0,00420168067226891	0,00420168067226891	0,0168067226890756	0,00420168067226891	0	0,00420168067226891	0	0
Q9S7X6	339	38546,28372	5,2050137349553	-0,288495575221239	0,153392330383481	0,141592920353982	0,0707964601769911	0,0176991150442478	0,0619469026548673	0,0914454277286136	0,0589970501474926	0,0589970501474926	0,0412979351032448	0,0619469026548673	0,0678466076696165	0,0707964601769911	0,0265486725663717	0,0383480825958702	0,0353982300884956	0,0324483775811209	0,0324483775811209	0,0501474926253687	0,0589970501474926	0,0766961651917404	0,0117994100294985	0,0353982300884956	0,00591715976331361	0	0,00591715976331361	0,00591715976331361	0,0029585798816568	0,00591715976331361	0,0029585798816568	0	0,0029585798816568	0,0118343195266272	0	0	0,0029585798816568	0	0,00591715976331361	0,0029585798816568	0,00591715976331361	0,0029585798816568	0	0,00591715976331361	0	0	0,0029585798816568
O80526	424	46945,4462	5,15962762817702	-0,0971698113207547	0,141509433962264	0,125	0,0849056603773585	0,0165094339622642	0,0589622641509434	0,0825471698113208	0,0518867924528302	0,0825471698113208	0,00943396226415094	0,0613207547169811	0,0589622641509434	0,0990566037735849	0,0306603773584906	0,0330188679245283	0,044811320754717	0,0165094339622642	0,0566037735849057	0,0495283018867925	0,0636792452830189	0,0636792452830189	0,00943396226415094	0,0259433962264151	0,00472813238770686	0	0,00472813238770686	0,00709219858156028	0,00472813238770686	0,00236406619385343	0	0,00236406619385343	0,00236406619385343	0,00945626477541371	0	0,00472813238770686	0,00709219858156028	0,00236406619385343	0,00945626477541371	0,00945626477541371	0,00945626477541371	0,00236406619385343	0	0	0,00472813238770686	0	0
Q9C522	608	65812,91766	7,92131134509759	-0,0116776315789474	0,103618421052632	0,123355263157895	0,0953947368421053	0,0164473684210526	0,0476973684210526	0,0559210526315789	0,0476973684210526	0,0953947368421053	0,0164473684210526	0,0805921052631579	0,0625	0,0723684210526316	0,0213815789473684	0,0328947368421053	0,0460526315789474	0,0394736842105263	0,0444078947368421	0,0657894736842105	0,0493421052631579	0,0756578947368421	0,00493421052631579	0,0296052631578947	0,0115321252059308	0,00329489291598023	0,00329489291598023	0,00164744645799012	0,00164744645799012	0,0131795716639209	0,00329489291598023	0,0131795716639209	0,00329489291598023	0,00658978583196046	0,00164744645799012	0,00329489291598023	0,00164744645799012	0,00164744645799012	0,0115321252059308	0,00329489291598023	0,00494233937397035	0,00329489291598023	0,00164744645799012	0,00164744645799012	0,00494233937397035	0	0,00164744645799012
Q9ZQP2	664	74297,1807	8,93005042035171	-0,248493975903614	0,100903614457831	0,144578313253012	0,0828313253012048	0,016566265060241	0,052710843373494	0,0481927710843374	0,0436746987951807	0,0753012048192771	0,0271084337349398	0,036144578313253	0,0587349397590361	0,103915662650602	0,0271084337349398	0,0391566265060241	0,0331325301204819	0,0496987951807229	0,0587349397590361	0,0692771084337349	0,052710843373494	0,0737951807228916	0,0150602409638554	0,036144578313253	0,00150829562594268	0,00301659125188537	0,00301659125188537	0,00150829562594268	0,00603318250377074	0,00301659125188537	0,00301659125188537	0,00150829562594268	0,00452488687782805	0,00754147812971342	0	0,00452488687782805	0,00150829562594268	0,00150829562594268	0,00754147812971342	0,00754147812971342	0,00904977375565611	0,0105580693815988	0,00150829562594268	0,00452488687782805	0,00150829562594268	0	0
Q94A28	995	108479,72374	6,70708447904538	-0,247437185929648	0,111557788944724	0,127638190954774	0,078391959798995	0,0100502512562814	0,0532663316582915	0,0582914572864322	0,0361809045226131	0,0804020100502513	0,0190954773869347	0,0452261306532663	0,0582914572864322	0,0814070351758794	0,021105527638191	0,0412060301507538	0,0562814070351759	0,0231155778894472	0,050251256281407	0,0964824120603015	0,0592964824120603	0,085427135678392	0,0110552763819095	0,0351758793969849	0,00804828973843058	0,00100603621730382	0,00201207243460765	0,00503018108651911	0,00201207243460765	0,00603621730382294	0	0,00301810865191147	0,00503018108651911	0,00402414486921529	0,00100603621730382	0,00503018108651911	0,00301810865191147	0,00301810865191147	0,00503018108651911	0,0120724346076459	0,00503018108651911	0,00402414486921529	0	0,00402414486921529	0	0	0,00100603621730382
O65201	692	77479,47662	8,48189235236842	-0,294508670520231	0,111271676300578	0,151734104046243	0,0809248554913295	0,0130057803468208	0,0635838150289017	0,0476878612716763	0,0404624277456647	0,069364161849711	0,0332369942196532	0,0476878612716763	0,0592485549132948	0,101156069364162	0,0216763005780347	0,0375722543352601	0,0404624277456647	0,0419075144508671	0,0592485549132948	0,065028901734104	0,0592485549132948	0,069364161849711	0,0101156069364162	0,0390173410404624	0,00868306801736614	0,00289435600578871	0,00434153400868307	0,00144717800289436	0,00434153400868307	0,00289435600578871	0	0,00578871201157742	0,00723589001447178	0,00868306801736614	0,00289435600578871	0	0,00289435600578871	0	0,00723589001447178	0,00289435600578871	0,00723589001447178	0,00578871201157742	0,00144717800289436	0,00434153400868307	0	0	0,00144717800289436
Q96329	436	47556,37748	8,59154376952253	-0,0724770642201835	0,0917431192660551	0,112385321100917	0,0986238532110092	0,0206422018348624	0,0389908256880734	0,0527522935779817	0,0412844036697248	0,0825688073394495	0,00917431192660551	0,0596330275229358	0,0642201834862385	0,0917431192660551	0,0344036697247706	0,0412844036697248	0,0504587155963303	0,0412844036697248	0,0389908256880734	0,0665137614678899	0,0688073394495413	0,055045871559633	0,0160550458715596	0,0275229357798165	0,00229885057471264	0,00229885057471264	0,00689655172413793	0,00459770114942529	0,00689655172413793	0,00229885057471264	0	0,00459770114942529	0,00229885057471264	0,00459770114942529	0,00459770114942529	0,00229885057471264	0,00689655172413793	0,00459770114942529	0,00689655172413793	0,0160919540229885	0,0114942528735632	0,00459770114942529	0,00459770114942529	0	0	0	0,00229885057471264
O04652	139	15302,33114	4,86663248484035	-0,132374100719424	0,143884892086331	0,107913669064748	0,107913669064748	0,0215827338129496	0,0287769784172662	0,115107913669065	0,0503597122302158	0,0287769784172662	0	0,0503597122302158	0,0719424460431655	0,0863309352517986	0,0359712230215827	0,0359712230215827	0,0143884892086331	0,0575539568345324	0,0359712230215827	0,079136690647482	0,107913669064748	0,0719424460431655	0	0	0,0072463768115942	0	0,0072463768115942	0,0144927536231884	0	0,0072463768115942	0	0	0,0072463768115942	0	0	0	0,0072463768115942	0	0,0072463768115942	0	0,0289855072463768	0,0144927536231884	0	0	0,0072463768115942	0	0
Q9FGJ4	131	14615,29696	4,7447216772766	-0,340458015267176	0,175572519083969	0,129770992366412	0,0610687022900763	0,0229007633587786	0,0763358778625954	0,099236641221374	0,0381679389312977	0,0381679389312977	0,0152671755725191	0,0763358778625954	0,0687022900763359	0,099236641221374	0,0152671755725191	0,0305343511450382	0,0229007633587786	0,0381679389312977	0,0458015267175573	0,106870229007634	0,0763358778625954	0,0534351145038168	0	0,0152671755725191	0,0153846153846154	0	0,0230769230769231	0	0	0	0	0,00769230769230769	0	0	0	0	0	0	0	0,00769230769230769	0,00769230769230769	0	0	0	0	0,00769230769230769	0
Q336V5	160	17705,00206	9,0783573174388	-0,450625	0,11875	0,18125	0,1	0,04375	0,0375	0,08125	0,04375	0,06875	0,025	0,03125	0,05	0,0625	0,03125	0,01875	0,05	0,0125	0,10625	0,1125	0,04375	0,05625	0,00625	0,01875	0,0125786163522013	0	0	0,00628930817610063	0	0,00628930817610063	0,00628930817610063	0,00628930817610063	0,0125786163522013	0,00628930817610063	0,00628930817610063	0	0,00628930817610063	0	0,0251572327044025	0	0,00628930817610063	0	0	0	0,0125786163522013	0	0
B9DGD6	743	81888,10476	5,73603646619092	-0,170121130551817	0,111709286675639	0,114401076716016	0,0686406460296097	0,0215343203230148	0,0605652759084791	0,0511440107671602	0,0363391655450875	0,0861372812920592	0,0174966352624495	0,0524899057873486	0,0524899057873486	0,0807537012113055	0,0201884253028264	0,0323014804845222	0,0524899057873486	0,0309555854643338	0,044414535666218	0,0915208613728129	0,053835800807537	0,0820995962314939	0,0269179004037685	0,0376850605652759	0,00539083557951483	0,00134770889487871	0,00539083557951483	0,00404312668463612	0,00673854447439353	0,00539083557951483	0	0,00269541778975741	0	0,00539083557951483	0,00134770889487871	0,00134770889487871	0,00539083557951483	0,00134770889487871	0,00134770889487871	0,00539083557951483	0,00673854447439353	0,00673854447439353	0,00269541778975741	0	0,00269541778975741	0	0
Q9ZSK2	146	16707,50984	5,45984465526991	-0,573972602739726	0,157534246575342	0,150684931506849	0,0547945205479452	0,0136986301369863	0,0753424657534247	0,0821917808219178	0,0616438356164384	0,0410958904109589	0,0136986301369863	0,0410958904109589	0,0753424657534247	0,0684931506849315	0,0136986301369863	0,0342465753424658	0,0342465753424658	0,0342465753424658	0,0616438356164384	0,102739726027397	0,0684931506849315	0,0753424657534247	0,00684931506849315	0,0410958904109589	0	0	0,00689655172413793	0	0	0	0	0,00689655172413793	0,00689655172413793	0	0	0,00689655172413793	0	0	0	0,00689655172413793	0,00689655172413793	0,00689655172413793	0,00689655172413793	0	0	0	0
Q0V7W6	389	42517,559	6,67373574324298	0,0339331619537275	0,120822622107969	0,149100257069409	0,0539845758354756	0,0308483290488432	0,0539845758354756	0,0668380462724936	0,0616966580976864	0,0976863753213368	0,0334190231362468	0,0694087403598972	0,0745501285347044	0,0925449871465296	0,012853470437018	0,025706940874036	0,038560411311054	0,0102827763496144	0,0411311053984576	0,0848329048843188	0,0437017994858612	0,0848329048843188	0,0077120822622108	0,0154241645244216	0,0077319587628866	0	0,00257731958762887	0	0,00515463917525773	0,00257731958762887	0,00257731958762887	0	0	0,00515463917525773	0	0,00257731958762887	0	0	0,0077319587628866	0	0	0,0128865979381443	0,00257731958762887	0,00257731958762887	0,00257731958762887	0	0
Q9SF85	344	37835,73032	5,287261005403	-0,181104651162791	0,125	0,116279069767442	0,0930232558139535	0,0232558139534884	0,0581395348837209	0,0668604651162791	0,0436046511627907	0,0813953488372093	0,0174418604651163	0,0494186046511628	0,0784883720930233	0,0668604651162791	0,0290697674418605	0,0436046511627907	0,0436046511627907	0,0377906976744186	0,0203488372093023	0,0523255813953488	0,0494186046511628	0,0872093023255814	0,00872093023255814	0,0494186046511628	0,0116618075801749	0	0,00291545189504373	0,00583090379008746	0,00291545189504373	0,0145772594752187	0	0,00583090379008746	0,00291545189504373	0,00291545189504373	0,00291545189504373	0,0087463556851312	0,00291545189504373	0,00291545189504373	0,00291545189504373	0,0087463556851312	0,0116618075801749	0,00291545189504373	0	0	0	0	0
O22161	930	100640,89668	5,96969431882675	-0,0197849462365592	0,119354838709677	0,129032258064516	0,129032258064516	0,0236559139784946	0,0483870967741935	0,0709677419354839	0,0311827956989247	0,0666666666666667	0,0247311827956989	0,0483870967741935	0,0505376344086022	0,119354838709677	0,0204301075268817	0,0473118279569892	0,0258064516129032	0,0225806451612903	0,0537634408602151	0,0860215053763441	0,0397849462365591	0,0634408602150538	0,0161290322580645	0,0118279569892473	0,0172228202368138	0,00107642626480086	0,00322927879440258	0,00753498385360603	0,00430570505920344	0,0129171151776103	0,00107642626480086	0,00538213132400431	0,00861141011840689	0,0269106566200215	0,00107642626480086	0,00538213132400431	0,00107642626480086	0,00322927879440258	0,00861141011840689	0,0118406889128095	0,00322927879440258	0,00430570505920344	0	0,00215285252960172	0,00215285252960172	0,00107642626480086	0,00107642626480086
Q9C9W9	619	69062,22398	6,06297404140015	-0,239903069466882	0,12924071082391	0,1421647819063	0,0468497576736672	0,0306946688206785	0,0533117932148627	0,0759289176090469	0,0403877221324717	0,0888529886914378	0,0274636510500808	0,0436187399030695	0,0387722132471729	0,109854604200323	0,012924071082391	0,0274636510500808	0,0646203554119548	0,0274636510500808	0,0759289176090469	0,0646203554119548	0,0549273021001615	0,0807754442649435	0,0226171243941842	0,012924071082391	0	0,00323624595469256	0,00161812297734628	0,00485436893203883	0,00161812297734628	0,00485436893203883	0,00161812297734628	0,00161812297734628	0,00161812297734628	0,00161812297734628	0	0,00161812297734628	0,00323624595469256	0,00161812297734628	0,00323624595469256	0,00323624595469256	0,00161812297734628	0,00485436893203883	0,00323624595469256	0,00161812297734628	0,00161812297734628	0	0
Q949X0	371	42579,674	9,27186910919771	-0,0504043126684636	0,0727762803234501	0,142857142857143	0,0889487870619946	0,0134770889487871	0,0404312668463612	0,032345013477089	0,0673854447439353	0,0566037735849057	0,045822102425876	0,0296495956873315	0,0539083557951483	0,107816711590297	0,0269541778975741	0,0404312668463612	0,0485175202156334	0,032345013477089	0,0431266846361186	0,0619946091644205	0,0592991913746631	0,0727762803234501	0,0512129380053908	0,0269541778975741	0,0108108108108108	0,0027027027027027	0	0	0,0162162162162162	0	0	0,0027027027027027	0	0,0108108108108108	0,00540540540540541	0	0,00540540540540541	0,00540540540540541	0,0027027027027027	0,0027027027027027	0,00810810810810811	0,0108108108108108	0,0027027027027027	0,0027027027027027	0	0	0,0027027027027027
P40941	385	41745,28248	9,79335094147396	-0,110649350649351	0,0701298701298701	0,132467532467532	0,116883116883117	0,00519480519480519	0,0467532467532468	0,0233766233766234	0,0623376623376623	0,111688311688312	0,00519480519480519	0,0493506493506494	0,0779220779220779	0,0831168831168831	0,0181818181818182	0,0363636363636364	0,025974025974026	0,0415584415584416	0,0493506493506494	0,0805194805194805	0,0467532467532468	0,0571428571428571	0,0103896103896104	0,051948051948052	0,0182291666666667	0	0	0	0,0078125	0,0260416666666667	0	0,00260416666666667	0,00520833333333333	0,00520833333333333	0	0,0078125	0,00520833333333333	0	0,00260416666666667	0,0182291666666667	0,00520833333333333	0,0078125	0	0,00260416666666667	0,00260416666666667	0	0
Q84P17	727	81134,23054	6,15503863906248	-0,143878954607978	0,114167812929849	0,125171939477304	0,0577716643741403	0,0192572214580468	0,0550206327372765	0,0591471801925722	0,0426409903713893	0,0687757909215956	0,0206327372764787	0,0591471801925722	0,0591471801925722	0,0962861072902338	0,0220082530949106	0,0302613480055021	0,0646492434662999	0,0288858321870702	0,0453920220082531	0,0839064649243466	0,0577716643741403	0,0756533700137552	0,0220082530949106	0,031636863823934	0,00413223140495868	0,00137741046831956	0,00550964187327824	0,00137741046831956	0,00275482093663912	0,00413223140495868	0,00137741046831956	0,0068870523415978	0,00550964187327824	0,00275482093663912	0	0,00275482093663912	0,00137741046831956	0	0	0,00550964187327824	0,00550964187327824	0,0068870523415978	0	0	0	0,00275482093663912	0,00413223140495868
F4K1G2	1040	115592,6465	5,92738416455624	-0,0466346153846154	0,111538461538462	0,121153846153846	0,0384615384615385	0,0423076923076923	0,0471153846153846	0,0644230769230769	0,0375	0,0682692307692308	0,0259615384615385	0,0605769230769231	0,05	0,109615384615385	0,0240384615384615	0,0336538461538462	0,0461538461538462	0,0307692307692308	0,0451923076923077	0,118269230769231	0,0394230769230769	0,0740384615384615	0,0144230769230769	0,0298076923076923	0,00192492781520693	0,00192492781520693	0,000962463907603465	0,000962463907603465	0,00384985563041386	0,000962463907603465	0,000962463907603465	0,00384985563041386	0,000962463907603465	0,00577478344562079	0,00192492781520693	0,000962463907603465	0,000962463907603465	0,000962463907603465	0,000962463907603465	0,00577478344562079	0	0,00384985563041386	0	0,000962463907603465	0,000962463907603465	0,00288739172281039	0,000962463907603465
P51566	467	54197,6856	9,14197797708383	-0,456959314775161	0,11134903640257	0,167023554603854	0,0428265524625268	0,012847965738758	0,0578158458244111	0,0535331905781585	0,0492505353319058	0,0513918629550321	0,0342612419700214	0,0556745182012848	0,0513918629550321	0,104925053533191	0,0214132762312634	0,0449678800856531	0,0899357601713062	0,0321199143468951	0,0813704496788009	0,0620985010706638	0,0342612419700214	0,0599571734475375	0,0149892933618844	0,0449678800856531	0,00429184549356223	0	0,00214592274678112	0	0	0,00214592274678112	0	0,00429184549356223	0,00214592274678112	0,00429184549356223	0,00643776824034335	0	0,00429184549356223	0	0,00214592274678112	0,00429184549356223	0,00214592274678112	0,00214592274678112	0	0,00214592274678112	0	0	0,00214592274678112
Q9LMX5	348	38210,86838	8,07588875787889	-0,845977011494253	0,140804597701149	0,160919540229885	0,0316091954022989	0,0229885057471264	0,0603448275862069	0,0804597701149425	0,0316091954022989	0,112068965517241	0,014367816091954	0,0201149425287356	0,0545977011494253	0,0603448275862069	0,0258620689655172	0,0603448275862069	0,0316091954022989	0,028735632183908	0,0919540229885057	0,114942528735632	0,0632183908045977	0,0747126436781609	0,00862068965517241	0,0114942528735632	0	0	0	0,00864553314121038	0	0,00288184438040346	0	0	0,00288184438040346	0	0	0,00288184438040346	0	0	0	0,00576368876080692	0,00576368876080692	0	0,00288184438040346	0	0	0	0,00288184438040346
Q9S7Z2	319	35454,48548	8,54903283386542	-0,810658307210031	0,153605015673981	0,181818181818182	0,0376175548589342	0,0125391849529781	0,0595611285266458	0,0940438871473354	0,0438871473354232	0,112852664576803	0,0188087774294671	0,0376175548589342	0,0815047021943574	0,0564263322884013	0,0282131661442006	0,0595611285266458	0,0438871473354232	0,0313479623824451	0,0815047021943574	0,0658307210031348	0,0407523510971787	0,0815047021943574	0,00313479623824451	0,00940438871473354	0	0	0,00314465408805031	0,00628930817610063	0,00628930817610063	0	0	0	0,00628930817610063	0	0	0,00314465408805031	0	0	0,00314465408805031	0,00314465408805031	0	0,00314465408805031	0	0,00314465408805031	0	0	0
P83139	38	17608,02526	8,95581974117295	-1,87660320641283	0	0,0526315789473684	0,125	0,0625	0	0	0	0,15625	0	0,0625	0	0,09375	0,03125	0,03125	0,0625	0,09375	0,0625	0,0625	0,0625	0,0625	0	0,03125	0	0	0	0	0	0,0344827586206897	0	0	0	0	0	0	0,0689655172413793	0	0	0	0	0	0	0	0	0	0
Q8LAW2	372	41277,36744	5,90959387173368	-0,233333333333333	0,102150537634409	0,104838709677419	0,0564516129032258	0,0161290322580645	0,0483870967741935	0,0537634408602151	0,0456989247311828	0,0779569892473118	0,010752688172043	0,0403225806451613	0,043010752688172	0,0591397849462366	0,0403225806451613	0,043010752688172	0,0591397849462366	0,0295698924731183	0,0510752688172043	0,115591397849462	0,0564516129032258	0,0913978494623656	0,0295698924731183	0,032258064516129	0	0	0,00269541778975741	0,0107816711590297	0,00269541778975741	0	0	0	0,00269541778975741	0,00808625336927224	0	0	0	0	0,00269541778975741	0,0107816711590297	0,00269541778975741	0,0107816711590297	0,00269541778975741	0	0,00269541778975741	0	0
Q9FXT4	417	45820,73514	8,09018229864229	-0,432853717026379	0,0935251798561151	0,115107913669065	0,112709832134293	0,0167865707434053	0,052757793764988	0,0407673860911271	0,0239808153477218	0,0863309352517986	0,0167865707434053	0,0359712230215827	0,0383693045563549	0,0743405275779376	0,0287769784172662	0,0695443645083933	0,0359712230215827	0,0407673860911271	0,0599520383693046	0,0959232613908873	0,0455635491606715	0,052757793764988	0,0383693045563549	0,0335731414868106	0,0120192307692308	0	0,00961538461538462	0,00721153846153846	0,00240384615384615	0,0144230769230769	0,00480769230769231	0	0,00721153846153846	0,00961538461538462	0,00240384615384615	0	0,00480769230769231	0,00240384615384615	0,00961538461538462	0,00721153846153846	0,00721153846153846	0,00961538461538462	0	0,00240384615384615	0	0	0,00240384615384615
A9ZPJ6	439	47466,46232	5,32748007410482	0,0305239179954442	0,123006833712984	0,118451025056948	0,107061503416856	0,020501138952164	0,0706150341685649	0,0523917995444191	0,0523917995444191	0,082004555808656	0,0296127562642369	0,0364464692482916	0,0318906605922551	0,0797266514806378	0,0227790432801822	0,0250569476082005	0,0637813211845103	0,0113895216400911	0,0569476082004556	0,0683371298405467	0,0501138952164009	0,10250569476082	0,0113895216400911	0,0250569476082005	0,0045662100456621	0,0045662100456621	0,0114155251141553	0	0,00228310502283105	0,0114155251141553	0,00684931506849315	0,00684931506849315	0	0,0045662100456621	0	0,0045662100456621	0,0091324200913242	0	0,0114155251141553	0,00684931506849315	0,00684931506849315	0,0114155251141553	0,00228310502283105	0,00228310502283105	0	0,00228310502283105	0
Q9FVJ3	337	37144,78126	5,12475565076425	-0,301780415430267	0,13353115727003	0,118694362017804	0,0534124629080119	0,0148367952522255	0,0652818991097923	0,0682492581602374	0,0326409495548961	0,0741839762611276	0,0178041543026706	0,0712166172106825	0,0652818991097923	0,0830860534124629	0,0385756676557863	0,0385756676557863	0,0445103857566766	0,0474777448071217	0,0356083086053412	0,118694362017804	0,0356083086053412	0,0623145400593472	0,0148367952522255	0,0178041543026706	0	0	0,00892857142857143	0,00297619047619048	0,00892857142857143	0,00297619047619048	0	0,00297619047619048	0	0,00297619047619048	0,00297619047619048	0,00595238095238095	0,00297619047619048	0,00297619047619048	0	0,00892857142857143	0	0	0	0	0,00297619047619048	0,00297619047619048	0
Q5W7F2	827	92523,13758	8,34686095376373	-0,531922611850061	0,123337363966143	0,155985489721886	0,0701330108827086	0,0169286577992745	0,0556227327690447	0,0677146311970979	0,033857315598549	0,0701330108827086	0,026602176541717	0,0374848851269649	0,0556227327690447	0,097944377267231	0,0229746070133011	0,0411124546553809	0,0314389359129383	0,0459492140266022	0,0737605804111245	0,111245465538089	0,0423216444981862	0,0568319226118501	0,00967351874244256	0,0326481257557437	0,00726392251815981	0,00121065375302663	0,00726392251815981	0,00484261501210654	0,00242130750605327	0	0,00121065375302663	0,00242130750605327	0,00242130750605327	0,0121065375302663	0,00121065375302663	0,0036319612590799	0,00121065375302663	0,00242130750605327	0,00726392251815981	0,00726392251815981	0	0,00484261501210654	0	0,00121065375302663	0,00242130750605327	0,00121065375302663	0
Q9FL69	483	52592,10516	7,67672608728935	-0,718219461697723	0,0993788819875776	0,118012422360248	0,0973084886128364	0,0082815734989648	0,0434782608695652	0,0559006211180124	0,031055900621118	0,062111801242236	0,0165631469979296	0,0331262939958592	0,0579710144927536	0,0476190476190476	0,0393374741200828	0,072463768115942	0,0786749482401656	0,0683229813664596	0,0434782608695652	0,0993788819875776	0,0641821946169772	0,05175983436853	0,0124223602484472	0,0165631469979296	0,0103734439834025	0	0,00622406639004149	0,00622406639004149	0,0020746887966805	0,00622406639004149	0	0,0020746887966805	0,00622406639004149	0,004149377593361	0,004149377593361	0,012448132780083	0,004149377593361	0,004149377593361	0,004149377593361	0,0103734439834025	0,012448132780083	0,0020746887966805	0	0	0,0020746887966805	0	0
O80925	456	49251,10376	5,98047778970469	-0,87280701754386	0,12280701754386	0,125	0,0745614035087719	0,0087719298245614	0,0657894736842105	0,0570175438596491	0,0328947368421053	0,118421052631579	0,0087719298245614	0,0328947368421053	0,0679824561403509	0,0328947368421053	0,0241228070175439	0,0701754385964912	0,0328947368421053	0,0504385964912281	0,0482456140350877	0,131578947368421	0,0416666666666667	0,0504385964912281	0,0263157894736842	0,0241228070175439	0,0153846153846154	0	0	0,0043956043956044	0	0,00659340659340659	0	0,0021978021978022	0,00659340659340659	0,0021978021978022	0	0,00659340659340659	0,00659340659340659	0,0021978021978022	0,0021978021978022	0,0175824175824176	0	0	0,0021978021978022	0	0	0	0
Q8H100	413	44440,8033	8,78192628492099	-0,545762711864407	0,106537530266344	0,13317191283293	0,0871670702179177	0,00968523002421308	0,0581113801452785	0,0484261501210654	0,0484261501210654	0,0653753026634383	0,0145278450363196	0,0411622276029056	0,0871670702179177	0,0653753026634383	0,0121065375302663	0,0556900726392252	0,036319612590799	0,0435835351089588	0,0314769975786925	0,157384987893462	0,0605326876513317	0,0508474576271186	0,00726392251815981	0,0193704600484262	0,00242718446601942	0	0,00970873786407767	0,00242718446601942	0	0,00728155339805825	0	0,00242718446601942	0,0145631067961165	0	0	0	0,00485436893203883	0,00728155339805825	0,00485436893203883	0,0169902912621359	0,0121359223300971	0,00242718446601942	0	0	0	0	0
Q9FKK2	299	34587,34916	8,87431387869262	-0,847157190635451	0,107023411371237	0,153846153846154	0,040133779264214	0,00668896321070234	0,0367892976588629	0,0702341137123746	0,0568561872909699	0,0501672240802676	0,0334448160535117	0,0501672240802676	0,0702341137123746	0,0635451505016722	0,0234113712374582	0,120401337792642	0,0535117056856187	0,0735785953177258	0,0501672240802676	0,0702341137123746	0,0234113712374582	0,0668896321070234	0,00668896321070234	0,0334448160535117	0,00335570469798658	0	0	0,00335570469798658	0,00671140939597315	0	0	0,00335570469798658	0	0,0100671140939597	0	0,00335570469798658	0	0	0	0,00671140939597315	0	0	0	0,00335570469798658	0	0	0
Q9C6V4	464	52210,86402	5,78790878168438	-0,573922413793103	0,0862068965517241	0,0969827586206897	0,0754310344827586	0,00646551724137931	0,0366379310344828	0,0495689655172414	0,0452586206896552	0,0517241379310345	0,0344827586206897	0,021551724137931	0,0323275862068966	0,0668103448275862	0,0366379310344828	0,0905172413793103	0,0797413793103448	0,101293103448276	0,0301724137931034	0,040948275862069	0,0646551724137931	0,0862068965517241	0,0021551724137931	0,0474137931034483	0,00647948164146868	0,00215982721382289	0,00647948164146868	0	0	0,019438444924406	0,00215982721382289	0	0	0,00431965442764579	0	0,00647948164146868	0,00215982721382289	0	0,00431965442764579	0	0,00431965442764579	0,0172786177105832	0	0	0,00215982721382289	0	0,00215982721382289
Q7X9H9	289	32754,78502	8,50278915793426	-0,629757785467128	0,114186851211073	0,13840830449827	0,0242214532871972	0,0173010380622837	0,0622837370242214	0,0519031141868512	0,0519031141868512	0,0346020761245675	0,013840830449827	0,0173010380622837	0,0761245674740484	0,114186851211073	0,0380622837370242	0,041522491349481	0,0588235294117647	0,0657439446366782	0,0484429065743945	0,13840830449827	0,0761245674740484	0,0449826989619377	0,0069204152249135	0,0173010380622837	0	0	0,00347222222222222	0,00347222222222222	0	0	0	0	0,00347222222222222	0,00347222222222222	0	0	0,00694444444444444	0	0	0	0	0,00347222222222222	0	0	0	0	0
Q9C633	266	29852,47756	4,19684360230107	-0,533082706766917	0,191729323308271	0,0902255639097744	0,0601503759398496	0,0225563909774436	0,0977443609022556	0,093984962406015	0,0413533834586466	0,037593984962406	0,0112781954887218	0,0413533834586466	0,0413533834586466	0,105263157894737	0,0263157894736842	0,0977443609022556	0,0150375939849624	0,0413533834586466	0,037593984962406	0,0977443609022556	0,0488721804511278	0,0601503759398496	0,0075187969924812	0,0150375939849624	0,00754716981132075	0	0	0,00377358490566038	0,00754716981132075	0	0	0,00754716981132075	0	0,00377358490566038	0,00377358490566038	0,00377358490566038	0	0	0,00377358490566038	0,00377358490566038	0,00377358490566038	0,0113207547169811	0	0	0	0	0,00377358490566038
Q6ZDQ1	562	60343,75252	5,24805606563292	-0,0398576512455516	0,126334519572954	0,117437722419929	0,106761565836299	0,0142348754448399	0,0729537366548043	0,0533807829181495	0,0409252669039146	0,0943060498220641	0,0177935943060498	0,0516014234875445	0,0498220640569395	0,099644128113879	0,0124555160142349	0,0391459074733096	0,0338078291814947	0,0391459074733096	0,0498220640569395	0,0676156583629893	0,0373665480427046	0,0907473309608541	0,00711743772241993	0,0213523131672598	0,017825311942959	0	0,0106951871657754	0,0071301247771836	0	0,0071301247771836	0	0	0,0071301247771836	0,0106951871657754	0,0035650623885918	0,0071301247771836	0,0017825311942959	0,0035650623885918	0,0035650623885918	0,0071301247771836	0,0035650623885918	0,0142602495543672	0	0,0017825311942959	0,0017825311942959	0	0,0017825311942959
O82337	73	7601,70062	4,41233263493065	0,950684931506849	0,0410958904109589	0,0273972602739726	0,150684931506849	0	0,0410958904109589	0	0,0821917808219178	0,0547945205479452	0,0136986301369863	0,0547945205479452	0	0,136986301369863	0,0273972602739726	0,0136986301369863	0,0547945205479452	0,0273972602739726	0,0136986301369863	0,150684931506849	0,0547945205479452	0,0821917808219178	0	0,0410958904109589	0	0	0	0	0	0,0138888888888889	0	0	0	0,0277777777777778	0	0	0,0416666666666667	0,0138888888888889	0	0,0277777777777778	0	0,0138888888888889	0	0,0138888888888889	0	0	0
Q8S2W4	61	5969,98756	5,47781328584656	0,947540983606557	0,0491803278688525	0,0491803278688525	0,262295081967213	0,0163934426229508	0	0,0491803278688525	0,0327868852459016	0,0819672131147541	0,0163934426229508	0,0163934426229508	0,0327868852459016	0,114754098360656	0,0655737704918033	0	0,0655737704918033	0	0	0,114754098360656	0,0163934426229508	0,0819672131147541	0	0,0327868852459016	0,0833333333333333	0,0166666666666667	0	0,0166666666666667	0	0	0	0	0	0,0333333333333333	0	0	0,0333333333333333	0	0	0,0666666666666667	0	0,0166666666666667	0	0	0	0	0
Q5PP12	69	7051,33284	7,00901731778727	0,901449275362319	0,0144927536231884	0,101449275362319	0,188405797101449	0,0144927536231884	0	0,0144927536231884	0,0289855072463768	0,0434782608695652	0,0869565217391304	0,0289855072463768	0,0144927536231884	0,0579710144927536	0,101449275362319	0,0289855072463768	0,0579710144927536	0,0144927536231884	0	0,0869565217391304	0,072463768115942	0,159420289855072	0	0	0,0147058823529412	0	0	0	0	0	0,0147058823529412	0,0147058823529412	0	0,0147058823529412	0	0	0,0441176470588235	0	0	0,0147058823529412	0,0294117647058824	0,0441176470588235	0	0	0	0	0
Q94F57	136	13982,92766	3,61940694509131	0,563235294117647	0,0588235294117647	0,00735294117647059	0,0661764705882353	0,0220588235294118	0,0220588235294118	0,0367647058823529	0,0661764705882353	0,0147058823529412	0,00735294117647059	0,0220588235294118	0	0,154411764705882	0,0367647058823529	0,00735294117647059	0,147058823529412	0,0147058823529412	0	0,25	0,0735294117647059	0,0588235294117647	0	0	0,00740740740740741	0	0	0	0,0148148148148148	0	0	0	0	0	0,00740740740740741	0	0,0148148148148148	0	0	0,0148148148148148	0	0,00740740740740741	0	0	0	0	0
Q9SQT9	125	12876,44202	3,80113105526772	0,4632	0,072	0,016	0,112	0,008	0,032	0,04	0,056	0,008	0	0,08	0,008	0,112	0,008	0,016	0,128	0,024	0,008	0,224	0,072	0,048	0	0,016	0,00806451612903226	0	0,00806451612903226	0	0,00806451612903226	0	0	0,00806451612903226	0	0	0	0	0,0241935483870968	0	0	0,032258064516129	0	0,0241935483870968	0	0	0	0	0
Q9SR86	481	52460,47698	8,11675708527522	-0,0962577962577963	0,0914760914760915	0,130977130977131	0,0810810810810811	0,0124740124740125	0,0436590436590437	0,0478170478170478	0,0478170478170478	0,0977130977130977	0,0353430353430353	0,0478170478170478	0,0478170478170478	0,0893970893970894	0,0332640332640333	0,051975051975052	0,0478170478170478	0,027027027027027	0,0478170478170478	0,0602910602910603	0,0623700623700624	0,0810810810810811	0,00415800415800416	0,0332640332640333	0,0104166666666667	0	0,00416666666666667	0,00625	0,00208333333333333	0,00833333333333333	0	0,00208333333333333	0,00833333333333333	0,00416666666666667	0,00416666666666667	0,00416666666666667	0,00208333333333333	0,00416666666666667	0,00416666666666667	0,00208333333333333	0,00625	0,00625	0	0,00208333333333333	0	0	0
Q8GWW7	383	43154,93028	5,1253538715943	-0,466840731070496	0,143603133159269	0,127937336814621	0,0757180156657963	0,0182767624020888	0,0574412532637076	0,0861618798955614	0,0287206266318538	0,0704960835509138	0,031331592689295	0,0731070496083551	0,0339425587467363	0,0678851174934726	0,02088772845953	0,0548302872062663	0,0574412532637076	0,0391644908616188	0,0626631853785901	0,0704960835509138	0,0365535248041775	0,0600522193211488	0,0287206266318538	0,0261096605744125	0,00261780104712042	0	0,00261780104712042	0,0104712041884817	0	0,00785340314136126	0	0,00785340314136126	0,00261780104712042	0,00785340314136126	0	0,00523560209424084	0,00261780104712042	0,00785340314136126	0,0104712041884817	0,00523560209424084	0	0	0,00261780104712042	0	0,00261780104712042	0,00261780104712042	0
Q8VYF5	326	36455,83604	5,85842330635325	-0,255521472392638	0,122699386503067	0,128834355828221	0,0950920245398773	0,00920245398773006	0,0582822085889571	0,0644171779141104	0,0644171779141104	0,0705521472392638	0,0214723926380368	0,0674846625766871	0,0521472392638037	0,0644171779141104	0,0184049079754601	0,0306748466257669	0,049079754601227	0,049079754601227	0,0552147239263804	0,0766871165644172	0,0398773006134969	0,0644171779141104	0,0122699386503067	0,0368098159509202	0,00923076923076923	0,00307692307692308	0,00615384615384615	0,00923076923076923	0	0,00615384615384615	0,00615384615384615	0,00923076923076923	0,0123076923076923	0,00307692307692308	0,00307692307692308	0,00923076923076923	0	0,00615384615384615	0,00615384615384615	0,00307692307692308	0	0,00307692307692308	0	0	0	0	0
Q9SXL4	1207	135447,80364	6,31581745666517	-0,228748964374482	0,11930405965203	0,132560066280033	0,0596520298260149	0,0132560066280033	0,0621375310687655	0,0571665285832643	0,0265120132560066	0,052195526097763	0,0207125103562552	0,0646230323115162	0,0646230323115162	0,105219552609776	0,0347970173985087	0,048053024026512	0,0347970173985087	0,0381110190555095	0,0472245236122618	0,0894780447390224	0,0662800331400166	0,0704225352112676	0,0165700082850041	0,028169014084507	0,00165837479270315	0	0,000829187396351575	0,00580431177446103	0,00248756218905473	0,000829187396351575	0,000829187396351575	0,00414593698175788	0,0033167495854063	0,0066334991708126	0,00165837479270315	0,0033167495854063	0,00165837479270315	0,00248756218905473	0,00248756218905473	0,00746268656716418	0,0066334991708126	0,00414593698175788	0,000829187396351575	0,00165837479270315	0	0	0
Q9C5U2	1176	131858,6407	5,89643359884095	-0,212925170068027	0,131802721088435	0,139455782312925	0,0612244897959184	0,022108843537415	0,0476190476190476	0,0841836734693878	0,0399659863945578	0,0603741496598639	0,0246598639455782	0,0603741496598639	0,0603741496598639	0,0994897959183673	0,0289115646258503	0,0365646258503401	0,0331632653061225	0,0374149659863946	0,054421768707483	0,0841836734693878	0,0603741496598639	0,0731292517006803	0,0127551020408163	0,0187074829931973	0,00170212765957447	0,00170212765957447	0,00425531914893617	0,00425531914893617	0	0,000851063829787234	0,000851063829787234	0,0051063829787234	0,00340425531914894	0,00595744680851064	0,0025531914893617	0,00170212765957447	0,0025531914893617	0,00340425531914894	0,00425531914893617	0,00340425531914894	0,00680851063829787	0,0051063829787234	0,0025531914893617	0,000851063829787234	0	0,00170212765957447	0,000851063829787234
Q3S4A7	922	103636,22896	4,87638866973195	-0,464425162689805	0,165943600867679	0,130151843817787	0,0563991323210412	0,0130151843817787	0,0574837310195228	0,108459869848156	0,0281995661605206	0,0574837310195228	0,017353579175705	0,0563991323210412	0,0704989154013015	0,096529284164859	0,0390455531453362	0,0477223427331887	0,0303687635574837	0,0433839479392625	0,0422993492407809	0,0802603036876356	0,061822125813449	0,0629067245119306	0,00650759219088937	0,0238611713665944	0,00325732899022801	0	0,00760043431053203	0,00651465798045603	0	0,00325732899022801	0,001085776330076	0,00542888165038002	0,00434310532030402	0,00434310532030402	0,00217155266015201	0,00325732899022801	0,00217155266015201	0	0,001085776330076	0,00542888165038002	0,00325732899022801	0,00217155266015201	0	0,001085776330076	0	0,001085776330076	0,001085776330076
Q8L9T7	157	17925,21034	4,99987987890722	-0,306369426751592	0,133757961783439	0,114649681528662	0,0254777070063694	0,0382165605095541	0,0828025477707006	0,0509554140127389	0,0573248407643312	0,0509554140127389	0,00636942675159236	0,0509554140127389	0,0636942675159236	0,101910828025478	0,0191082802547771	0,0509554140127389	0,0191082802547771	0,10828025477707	0,0445859872611465	0,0764331210191083	0,0318471337579618	0,0955414012738854	0	0,0254777070063694	0	0	0	0,00641025641025641	0	0,00641025641025641	0	0	0	0	0	0	0	0,00641025641025641	0,00641025641025641	0	0	0	0	0	0	0,00641025641025641	0,00641025641025641
P54121	170	19444,70892	4,94221035496994	-0,515294117647059	0,164705882352941	0,135294117647059	0,0470588235294118	0,0117647058823529	0,0647058823529412	0,1	0,0411764705882353	0,0529411764705882	0,0294117647058824	0,0411764705882353	0,0705882352941176	0,0823529411764706	0,0352941176470588	0,0411764705882353	0,0470588235294118	0,0352941176470588	0,0352941176470588	0,0823529411764706	0,0529411764705882	0,0764705882352941	0,0235294117647059	0,0294117647058824	0,00591715976331361	0	0	0	0	0	0	0	0	0	0	0,00591715976331361	0,00591715976331361	0,00591715976331361	0	0,00591715976331361	0,00591715976331361	0,00591715976331361	0	0	0,00591715976331361	0	0
Q8RXD3	310	34806,91622	4,98403409174009	-0,550967741935484	0,164516129032258	0,135483870967742	0,0612903225806452	0,0290322580645161	0,0483870967741935	0,116129032258065	0,0290322580645161	0,0516129032258065	0,0258064516129032	0,0419354838709677	0,0709677419354839	0,1	0,0193548387096774	0,0387096774193548	0,0645161290322581	0,0451612903225806	0,0387096774193548	0,0870967741935484	0,0387096774193548	0,0580645161290323	0,0129032258064516	0,0225806451612903	0	0	0	0,0161812297734628	0,00323624595469256	0,00323624595469256	0	0	0,00323624595469256	0	0	0,00323624595469256	0,00323624595469256	0,00323624595469256	0	0,0161812297734628	0,00647249190938511	0,00323624595469256	0	0	0	0,00323624595469256	0
Q9S702	559	61215,12096	8,12483475446837	0,0486583184257603	0,110912343470483	0,134168157423971	0,0858676207513417	0,0232558139534884	0,0393559928443649	0,0715563506261181	0,0393559928443649	0,0626118067978533	0,0178890876565295	0,0590339892665474	0,0644007155635063	0,103756708407871	0,0250447227191413	0,037567084078712	0,0268336314847943	0,0232558139534884	0,0518783542039356	0,0840787119856887	0,0697674418604651	0,0894454382826476	0,00536672629695885	0,0196779964221825	0,00716845878136201	0	0,0017921146953405	0,00716845878136201	0,003584229390681	0,003584229390681	0,0017921146953405	0	0,00537634408602151	0,010752688172043	0,003584229390681	0	0,0017921146953405	0,003584229390681	0,00537634408602151	0,00896057347670251	0,00537634408602151	0,0125448028673835	0	0,003584229390681	0,0017921146953405	0,0017921146953405	0,0017921146953405
O81852	916	100248,65076	7,22996954406068	-0,0736899563318777	0,110262008733624	0,127729257641921	0,0807860262008734	0,0141921397379913	0,0622270742358079	0,0480349344978166	0,0382096069868996	0,0731441048034935	0,0174672489082969	0,0676855895196507	0,0502183406113537	0,0982532751091703	0,0185589519650655	0,0414847161572052	0,046943231441048	0,0305676855895196	0,0600436681222707	0,0818777292576419	0,0578602620087336	0,0796943231441048	0,00873362445414847	0,0240174672489083	0,00327868852459016	0	0,00437158469945355	0,00218579234972678	0,00109289617486339	0,00983606557377049	0	0,00437158469945355	0,00327868852459016	0,00765027322404372	0,00327868852459016	0,00437158469945355	0,00218579234972678	0,00437158469945355	0,00437158469945355	0,0087431693989071	0,00765027322404372	0,0087431693989071	0,00109289617486339	0	0	0	0
Q05753	435	48877,26228	8,17369249945195	-0,472873563218391	0,144827586206897	0,170114942528736	0,0689655172413793	0,00689655172413793	0,0804597701149425	0,064367816091954	0,0298850574712644	0,0528735632183908	0,0206896551724138	0,0436781609195402	0,0873563218390805	0,128735632183908	0,0114942528735632	0,0367816091954023	0,0551724137931034	0,0275862068965517	0,0620689655172414	0,0735632183908046	0,0505747126436782	0,0620689655172414	0,00919540229885057	0,0275862068965517	0,00230414746543779	0,00230414746543779	0,00460829493087558	0,00230414746543779	0,00230414746543779	0,00230414746543779	0	0,00460829493087558	0,00921658986175115	0	0	0,00230414746543779	0,00460829493087558	0,00691244239631336	0,00230414746543779	0,00460829493087558	0,00691244239631336	0,0115207373271889	0	0	0	0	0
Q38998	857	96988,55288	6,9170736414152	-0,0962660443407235	0,115519253208868	0,14002333722287	0,0688448074679113	0,0163360560093349	0,058343057176196	0,0571761960326721	0,0501750291715286	0,05950991831972	0,0268378063010502	0,058343057176196	0,044340723453909	0,121353558926488	0,0256709451575263	0,0560093348891482	0,0350058343057176	0,0280046674445741	0,0688448074679113	0,0560093348891482	0,058343057176196	0,0723453908984831	0,0116686114352392	0,0268378063010502	0,00817757009345794	0,00233644859813084	0,00350467289719626	0,00700934579439252	0,00350467289719626	0,00350467289719626	0,00233644859813084	0,00350467289719626	0,00233644859813084	0,0058411214953271	0,00233644859813084	0,00467289719626168	0,00116822429906542	0	0,0058411214953271	0,00350467289719626	0,00467289719626168	0,00233644859813084	0,00116822429906542	0,00116822429906542	0,00350467289719626	0	0
Q8VZC3	556	61772,2112	6,26327806404975	-0,17158273381295	0,109712230215827	0,127697841726619	0,0755395683453237	0,0143884892086331	0,0449640287769784	0,0647482014388489	0,0449640287769784	0,0719424460431655	0,0287769784172662	0,0449640287769784	0,0575539568345324	0,113309352517986	0,0233812949640288	0,0359712230215827	0,0665467625899281	0,0413669064748201	0,0413669064748201	0,0665467625899281	0,0503597122302158	0,0683453237410072	0,0143884892086331	0,0305755395683453	0,00540540540540541	0,0018018018018018	0,0018018018018018	0,0108108108108108	0	0,00900900900900901	0,00540540540540541	0,0036036036036036	0,0018018018018018	0,0108108108108108	0,0018018018018018	0,0018018018018018	0,0036036036036036	0,0018018018018018	0,0036036036036036	0,0036036036036036	0,0018018018018018	0,0036036036036036	0,0018018018018018	0,0018018018018018	0	0	0,0036036036036036
Q0WSF1	596	66002,39402	6,55267354245252	0,0221476510067114	0,105704697986577	0,124161073825503	0,087248322147651	0,0218120805369128	0,0436241610738255	0,0620805369127517	0,0520134228187919	0,0687919463087248	0,023489932885906	0,0721476510067114	0,0553691275167785	0,0805369127516778	0,0268456375838926	0,0318791946308725	0,0469798657718121	0,0385906040268456	0,0453020134228188	0,0771812080536913	0,0436241610738255	0,0805369127516778	0,0151006711409396	0,0268456375838926	0,00840336134453781	0,00168067226890756	0,00168067226890756	0,00840336134453781	0,00840336134453781	0,00504201680672269	0,00168067226890756	0,00672268907563025	0,00168067226890756	0,0100840336134454	0,00168067226890756	0,00168067226890756	0,00168067226890756	0,00504201680672269	0	0,00840336134453781	0,00168067226890756	0,0117647058823529	0	0,00168067226890756	0,00336134453781513	0,00168067226890756	0
Q9SU63	538	58588,21222	7,10796317357179	-0,0717472118959108	0,105947955390335	0,122676579925651	0,107806691449814	0,0130111524163569	0,0520446096654275	0,0539033457249071	0,0594795539033457	0,087360594795539	0,016728624535316	0,0576208178438662	0,0631970260223048	0,0855018587360595	0,0148698884758364	0,0446096654275093	0,0446096654275093	0,033457249070632	0,0427509293680297	0,0631970260223048	0,050185873605948	0,0706319702602231	0,0130111524163569	0,0260223048327138	0,0148975791433892	0,00186219739292365	0,0074487895716946	0,00931098696461825	0,00558659217877095	0,0148975791433892	0,0037243947858473	0,00186219739292365	0	0,0111731843575419	0	0,00558659217877095	0	0,00186219739292365	0,0074487895716946	0,0074487895716946	0,0037243947858473	0,00558659217877095	0,0037243947858473	0,00186219739292365	0,00186219739292365	0,0037243947858473	0
Q8W033	550	60171,94362	8,73656932262251	0,0547272727272727	0,101818181818182	0,125454545454545	0,0945454545454545	0,0163636363636364	0,04	0,0618181818181818	0,0545454545454545	0,0654545454545455	0,0109090909090909	0,0727272727272727	0,0763636363636364	0,1	0,0163636363636364	0,04	0,0436363636363636	0,0272727272727273	0,0381818181818182	0,0836363636363636	0,0563636363636364	0,0690909090909091	0,00909090909090909	0,0236363636363636	0,0163934426229508	0,00546448087431694	0,00182149362477231	0,00182149362477231	0,00364298724954463	0,00546448087431694	0	0,00546448087431694	0,00364298724954463	0,0127504553734062	0	0,00182149362477231	0,00364298724954463	0,00182149362477231	0,0109289617486339	0,00728597449908925	0,00364298724954463	0,00364298724954463	0,00182149362477231	0,00364298724954463	0	0	0
Q9ZPB7	508	54243,74616	6,00213345955836	0,0539370078740157	0,100393700787402	0,104330708661417	0,0807086614173228	0,0236220472440945	0,0255905511811024	0,0748031496062992	0,0413385826771654	0,112204724409449	0,0118110236220472	0,078740157480315	0,0610236220472441	0,078740157480315	0,0177165354330709	0,0531496062992126	0,0452755905511811	0,0295275590551181	0,031496062992126	0,0669291338582677	0,0551181102362205	0,0826771653543307	0,0137795275590551	0,015748031496063	0,00591715976331361	0,0019723865877712	0,0019723865877712	0,00788954635108481	0,00591715976331361	0,00394477317554241	0	0,00788954635108481	0,00986193293885602	0,00788954635108481	0	0	0,00591715976331361	0,0019723865877712	0	0,00788954635108481	0,0019723865877712	0,00986193293885602	0	0	0,0019723865877712	0	0,0019723865877712
Q9SLK6	1240	140100,72904	6,94406594709901	-0,0825	0,110483870967742	0,129032258064516	0,0701612903225806	0,017741935483871	0,0524193548387097	0,0580645161290323	0,0516129032258065	0,0588709677419355	0,0201612903225806	0,0620967741935484	0,0580645161290323	0,104032258064516	0,0306451612903226	0,0411290322580645	0,0298387096774194	0,0395161290322581	0,0508064516129032	0,0758064516129032	0,0588709677419355	0,0693548387096774	0,0145161290322581	0,0362903225806452	0,00645682001614205	0,000807102502017756	0,00403551251008878	0,00242130750605327	0,00161420500403551	0,00242130750605327	0,000807102502017756	0,00403551251008878	0,00484261501210654	0,00968523002421308	0,00242130750605327	0,00242130750605327	0,00242130750605327	0,00322841000807102	0,00322841000807102	0,00726392251815981	0,00403551251008878	0,00484261501210654	0,00242130750605327	0,000807102502017756	0,000807102502017756	0,000807102502017756	0,000807102502017756
F4I7I0	543	59820,37656	6,0032312947052	-0,254696132596685	0,119705340699816	0,128913443830571	0,0791896869244936	0,0202578268876611	0,0607734806629834	0,0589318600368324	0,0386740331491713	0,0718232044198895	0,0220994475138122	0,0662983425414365	0,0589318600368324	0,0902394106813996	0,0220994475138122	0,0313075506445672	0,0534069981583794	0,0441988950276243	0,0478821362799263	0,0976058931860037	0,0386740331491713	0,0552486187845304	0,00552486187845304	0,0368324125230203	0,003690036900369	0	0,00553505535055351	0,00738007380073801	0,0018450184501845	0	0	0,00553505535055351	0,003690036900369	0,011070110701107	0,0018450184501845	0	0,003690036900369	0,0018450184501845	0,00738007380073801	0,011070110701107	0,00553505535055351	0,003690036900369	0,0018450184501845	0,003690036900369	0	0	0
P08688	231	26238,0727	5,15740618835435	-0,424675324675325	0,134199134199134	0,121212121212121	0,0692640692640693	0,012987012987013	0,0865800865800866	0,0476190476190476	0,0822510822510823	0,0735930735930736	0,00865800865800866	0,0649350649350649	0,0692640692640693	0,0476190476190476	0,0173160173160173	0,0649350649350649	0,0432900432900433	0,0173160173160173	0,0432900432900433	0,0562770562770563	0,0692640692640693	0,051948051948052	0,00432900432900433	0,0692640692640693	0,0130434782608696	0	0,00434782608695652	0	0,0130434782608696	0	0	0	0	0,00434782608695652	0	0	0,00869565217391304	0	0,00869565217391304	0,00434782608695652	0,00434782608695652	0	0	0,00869565217391304	0,00434782608695652	0	0
Q9FYL3	499	55187,0367	7,13726557371744	-0,336472945891784	0,110220440881764	0,128256513026052	0,0761523046092184	0,00400801603206413	0,0400801603206413	0,0701402805611222	0,0400801603206413	0,0581162324649299	0,0180360721442886	0,0521042084168337	0,0741482965931864	0,104208416833667	0,0140280561122244	0,030060120240481	0,0521042084168337	0,0541082164328657	0,0360721442885772	0,0981963927855711	0,0841683366733467	0,0541082164328657	0,0140280561122244	0,0260521042084168	0,00803212851405622	0	0,00401606425702811	0,00602409638554217	0	0,0100401606425703	0,00200803212851406	0,00602409638554217	0,00401606425702811	0,00602409638554217	0,00602409638554217	0,00200803212851406	0	0,00401606425702811	0,00401606425702811	0	0,00401606425702811	0,00803212851405622	0	0,00200803212851406	0	0	0
Q0WUC5	566	62797,56596	6,41653258456533	-0,159540636042403	0,100706713780919	0,123674911660777	0,0706713780918728	0,0106007067137809	0,0547703180212014	0,0459363957597173	0,0512367491166078	0,0600706713780919	0,0318021201413428	0,0547703180212014	0,0512367491166078	0,132508833922261	0,0088339222614841	0,0335689045936396	0,049469964664311	0,0459363957597173	0,0406360424028269	0,114840989399293	0,0565371024734982	0,0424028268551237	0,0141342756183746	0,0300353356890459	0,00530973451327434	0	0	0,00176991150442478	0,00353982300884956	0,00707964601769911	0,00176991150442478	0,00176991150442478	0,00884955752212389	0,015929203539823	0,00176991150442478	0,00353982300884956	0	0,00176991150442478	0	0,00707964601769911	0,00530973451327434	0	0	0,00530973451327434	0,00176991150442478	0	0
Q7G193	1368	149552,52108	6,02385339201393	-0,112938596491228	0,116959064327485	0,12280701754386	0,0752923976608187	0,0219298245614035	0,0467836257309941	0,0701754385964912	0,0423976608187134	0,0774853801169591	0,0153508771929825	0,0562865497076023	0,0665204678362573	0,087719298245614	0,0233918128654971	0,0394736842105263	0,0409356725146199	0,0328947368421053	0,0409356725146199	0,0840643274853801	0,060672514619883	0,0833333333333333	0,00804093567251462	0,0263157894736842	0,00877834674469642	0,00365764447695684	0,00292611558156547	0,00292611558156547	0,00438917337234821	0,00585223116313094	0,000731528895391368	0,00365764447695684	0,00438917337234821	0,00731528895391368	0,00146305779078274	0,00146305779078274	0,0021945866861741	0,0021945866861741	0,00146305779078274	0,00585223116313094	0,00365764447695684	0,0102414045354792	0	0,0021945866861741	0,0021945866861741	0,000731528895391368	0,000731528895391368
Q8RWW0	744	81632,20438	8,2049482057836	-0,176209677419355	0,0967741935483871	0,135752688172043	0,0739247311827957	0,0147849462365591	0,0470430107526882	0,0497311827956989	0,0443548387096774	0,0766129032258065	0,0349462365591398	0,0470430107526882	0,0362903225806452	0,100806451612903	0,0282258064516129	0,0389784946236559	0,0645161290322581	0,0241935483870968	0,0645161290322581	0,104838709677419	0,0497311827956989	0,0658602150537634	0,010752688172043	0,0228494623655914	0,00403768506056528	0	0,00403768506056528	0,00134589502018843	0,00134589502018843	0,00403768506056528	0,00134589502018843	0,00403768506056528	0,00269179004037685	0,00807537012113055	0,00269179004037685	0,00269179004037685	0,00807537012113055	0	0,00807537012113055	0,00807537012113055	0,00807537012113055	0,00403768506056528	0	0,00134589502018843	0,00134589502018843	0	0
Q84VX3	626	69188,71236	4,73265206791384	0,101437699680511	0,148562300319489	0,110223642172524	0,073482428115016	0,0287539936102236	0,0686900958466454	0,0798722044728434	0,0335463258785942	0,036741214057508	0,0175718849840256	0,0654952076677316	0,0527156549520767	0,140575079872204	0,0143769968051118	0,0319488817891374	0,0351437699680511	0,0287539936102236	0,0399361022364217	0,0990415335463259	0,0479233226837061	0,0798722044728434	0,00638977635782748	0,0191693290734824	0,008	0,0016	0,0032	0,0032	0	0,0048	0	0,008	0,0048	0,0144	0	0,0032	0,0032	0	0,0016	0,0064	0,0016	0,0064	0	0,0032	0,0032	0	0
Q9SJU4	399	42930,43864	6,17643718856977	-0,120300751879699	0,100250626566416	0,105263157894737	0,12781954887218	0,0075187969924812	0,0350877192982456	0,0651629072681704	0,0200501253132832	0,0802005012531328	0,0100250626566416	0,0426065162907268	0,0551378446115288	0,0952380952380952	0,0275689223057644	0,037593984962406	0,0476190476190476	0,0426065162907268	0,0401002506265664	0,0802005012531328	0,0576441102756892	0,0726817042606516	0,0175438596491228	0,037593984962406	0,0125628140703518	0	0,00251256281407035	0,00753768844221105	0	0	0	0,00753768844221105	0,0100502512562814	0,00753768844221105	0,0050251256281407	0,0050251256281407	0,00753768844221105	0,00753768844221105	0,0100502512562814	0,0175879396984925	0,0125628140703518	0,0050251256281407	0,00251256281407035	0,00753768844221105	0	0	0
Q5XEM9	260	29591,51614	4,7861556761888	-0,768461538461539	0,192307692307692	0,142307692307692	0,0653846153846154	0,0384615384615385	0,0576923076923077	0,134615384615385	0,05	0,0692307692307692	0,0269230769230769	0,0307692307692308	0,0576923076923077	0,0576923076923077	0,0230769230769231	0,05	0,05	0,0269230769230769	0,0576923076923077	0,0653846153846154	0,0423076923076923	0,0538461538461538	0,0192307692307692	0,0230769230769231	0	0,00386100386100386	0,00386100386100386	0,0115830115830116	0	0,00386100386100386	0,00386100386100386	0	0,00386100386100386	0,00772200772200772	0	0,00386100386100386	0	0	0,0115830115830116	0,00386100386100386	0	0,00386100386100386	0,00386100386100386	0	0	0,00386100386100386	0,00772200772200772
Q9XEE9	463	52571,99586	7,98696548015802	-0,138228941684665	0,114470842332613	0,144708423326134	0,0842332613390929	0,019438444924406	0,0475161987041037	0,0669546436285097	0,0518358531317495	0,0539956803455724	0,0259179265658747	0,060475161987041	0,0539956803455724	0,0907127429805616	0,0323974082073434	0,0323974082073434	0,0453563714902808	0,0259179265658747	0,0647948164146868	0,0755939524838013	0,0453563714902808	0,0669546436285097	0,0151187904967603	0,041036717062635	0,00432900432900433	0	0,00216450216450216	0,00649350649350649	0,00865800865800866	0,00649350649350649	0,00432900432900433	0,0108225108225108	0,00216450216450216	0,00432900432900433	0,00432900432900433	0	0	0,00216450216450216	0,0108225108225108	0,00216450216450216	0	0,012987012987013	0,00216450216450216	0	0,00216450216450216	0	0,00216450216450216
A8MR93	497	57191,57646	9,21792547987009	0,324346076458752	0,0744466800804829	0,132796780684105	0,0603621730382294	0,0181086519114688	0,028169014084507	0,0462776659959759	0,0865191146881288	0,0523138832997988	0,0301810865191147	0,0643863179074447	0,0563380281690141	0,116700201207243	0,0241448692152917	0,0362173038229376	0,0482897384305835	0,0120724346076459	0,0462776659959759	0,0744466800804829	0,0402414486921529	0,0885311871227364	0,0221327967806841	0,0482897384305835	0,00806451612903226	0	0	0	0,00403225806451613	0,00403225806451613	0	0,00403225806451613	0,00403225806451613	0,0120967741935484	0,00201612903225806	0,00201612903225806	0,00201612903225806	0	0,00201612903225806	0,00604838709677419	0,00201612903225806	0,00403225806451613	0	0,00403225806451613	0	0	0,00201612903225806
O82244	438	49241,99106	9,52704258975112	0,678995433789954	0,045662100456621	0,10958904109589	0,0844748858447489	0,0136986301369863	0,0251141552511416	0,0205479452054795	0,0730593607305936	0,0616438356164384	0,0273972602739726	0,0684931506849315	0,04337899543379	0,15296803652968	0,0228310502283105	0,0273972602739726	0,0479452054794521	0,0159817351598174	0,0388127853881279	0,0799086757990868	0,0319634703196347	0,089041095890411	0,0251141552511416	0,0502283105022831	0,0022883295194508	0	0,0022883295194508	0	0,0068649885583524	0,0068649885583524	0,0022883295194508	0,0022883295194508	0	0,0137299771167048	0,0068649885583524	0,0045766590389016	0,0045766590389016	0,0022883295194508	0,0022883295194508	0,011441647597254	0	0,0091533180778032	0	0,0045766590389016	0	0	0
O80505	506	58221,18146	9,08359486747148	0,521739130434783	0,0632411067193676	0,116600790513834	0,0671936758893281	0,0197628458498024	0,0316205533596838	0,0316205533596838	0,075098814229249	0,0553359683794466	0,0296442687747036	0,0711462450592885	0,0434782608695652	0,152173913043478	0,0138339920948617	0,0118577075098814	0,0474308300395257	0,0316205533596838	0,0434782608695652	0,0671936758893281	0,041501976284585	0,0790513833992095	0,0296442687747036	0,0573122529644269	0,00594059405940594	0	0	0,00198019801980198	0	0	0	0,00594059405940594	0,00198019801980198	0,00198019801980198	0,00198019801980198	0	0,00396039603960396	0,00396039603960396	0,00396039603960396	0,00396039603960396	0,00198019801980198	0,0178217821782178	0,00198019801980198	0,0099009900990099	0,00198019801980198	0	0
Q9FZ49	570	65082,58488	8,96251615949336	0,18140350877193	0,0754385964912281	0,114035087719298	0,0666666666666667	0,0175438596491228	0,0315789473684211	0,043859649122807	0,068421052631579	0,0578947368421053	0,0192982456140351	0,0596491228070175	0,0385964912280702	0,119298245614035	0,0175438596491228	0,0333333333333333	0,0491228070175439	0,0157894736842105	0,056140350877193	0,103508771929825	0,0403508771929825	0,0701754385964912	0,0210526315789474	0,0701754385964912	0	0	0	0,00175746924428822	0,00527240773286467	0,00527240773286467	0	0,00527240773286467	0,00175746924428822	0,0123022847100176	0,00527240773286467	0	0,00175746924428822	0	0	0,0105448154657293	0,00351493848857645	0,0140597539543058	0	0	0,00175746924428822	0	0,00175746924428822
Q8L8W0	350	38908,17318	9,44977475910138	-0,228	0,0771428571428571	0,131428571428571	0,0514285714285714	0,02	0,04	0,0371428571428571	0,0428571428571429	0,0828571428571429	0,0114285714285714	0,0542857142857143	0,0714285714285714	0,0914285714285714	0,0114285714285714	0,0542857142857143	0,0485714285714286	0,0428571428571429	0,0485714285714286	0,0828571428571429	0,0685714285714286	0,08	0,0171428571428571	0,0428571428571429	0,00573065902578797	0,00286532951289398	0	0	0	0,00859598853868195	0	0	0	0,00286532951289398	0,00286532951289398	0	0,00573065902578797	0,00286532951289398	0	0,00573065902578797	0	0,00573065902578797	0,00286532951289398	0,00573065902578797	0,00286532951289398	0	0
Q9SA98	345	39019,62728	5,58452970422519	-0,469275362318841	0,147826086956522	0,147826086956522	0,0666666666666667	0,0173913043478261	0,0840579710144927	0,063768115942029	0,0550724637681159	0,0579710144927536	0,0231884057971014	0,063768115942029	0,0753623188405797	0,0869565217391304	0,0173913043478261	0,0550724637681159	0,0521739130434783	0,0231884057971014	0,0492753623188406	0,0869565217391304	0,0289855072463768	0,0463768115942029	0,0144927536231884	0,0318840579710145	0,00290697674418605	0	0,00872093023255814	0,00581395348837209	0,00290697674418605	0,00290697674418605	0	0,0116279069767442	0,00581395348837209	0,00872093023255814	0,00581395348837209	0,00290697674418605	0	0	0,00290697674418605	0,00290697674418605	0,00290697674418605	0	0	0	0	0	0
O22707	345	38160,1363	5,97841206777796	-0,31304347826087	0,133333333333333	0,144927536231884	0,0782608695652174	0,0202898550724638	0,0405797101449275	0,0927536231884058	0,0202898550724638	0,0753623188405797	0,0289855072463768	0,0695652173913043	0,063768115942029	0,0927536231884058	0,0202898550724638	0,0347826086956522	0,0492753623188406	0,0289855072463768	0,0521739130434783	0,0666666666666667	0,063768115942029	0,0608695652173913	0,0115942028985507	0,0289855072463768	0,00290697674418605	0,00290697674418605	0	0,00581395348837209	0	0	0,00290697674418605	0,00581395348837209	0	0,0145348837209302	0,00290697674418605	0	0	0,00872093023255814	0	0,0145348837209302	0,00581395348837209	0,00581395348837209	0,00290697674418605	0,00290697674418605	0	0	0
P81943	86	11725,35546	8,86696798138714	0,00953672049982317	0,0465116279069767	0,0813953488372093	0,105882352941176	0,0117647058823529	0,0235294117647059	0,0235294117647059	0,0588235294117647	0,0470588235294118	0,0117647058823529	0,0705882352941176	0,0470588235294118	0,0823529411764706	0	0,0352941176470588	0,0588235294117647	0,0352941176470588	0,0235294117647059	0,105882352941176	0,0705882352941176	0,105882352941176	0,0235294117647059	0,0588235294117647	0	0	0,0120481927710843	0	0	0,0120481927710843	0	0,0120481927710843	0,0120481927710843	0	0	0	0	0	0,0120481927710843	0	0,0120481927710843	0,0240963855421687	0	0	0	0	0
Q9SJE9	493	55076,36606	6,099799729073	-0,0612576064908722	0,121703853955375	0,141987829614604	0,0628803245436105	0,0101419878296146	0,0608519269776876	0,0608519269776876	0,0486815415821501	0,0628803245436105	0,0385395537525355	0,0669371196754564	0,0547667342799189	0,0953346855983773	0,0283975659229209	0,0385395537525355	0,0283975659229209	0,0283975659229209	0,0486815415821501	0,101419878296146	0,0365111561866126	0,0912778904665314	0,0101419878296146	0,026369168356998	0,00609756097560976	0,00203252032520325	0	0,0040650406504065	0,00203252032520325	0,0040650406504065	0,00203252032520325	0,00203252032520325	0	0,0121951219512195	0,0040650406504065	0,00203252032520325	0	0	0,00609756097560976	0,0040650406504065	0,00609756097560976	0,0040650406504065	0	0,00203252032520325	0,00203252032520325	0	0
O49696	560	62309,73852	8,49117919094245	-0,130357142857143	0,108928571428571	0,146428571428571	0,075	0,0196428571428571	0,0410714285714286	0,0678571428571429	0,0428571428571429	0,0642857142857143	0,0285714285714286	0,0589285714285714	0,0607142857142857	0,103571428571429	0,0196428571428571	0,05	0,0267857142857143	0,0285714285714286	0,0571428571428571	0,0875	0,0535714285714286	0,0785714285714286	0,00892857142857143	0,0267857142857143	0,00894454382826476	0,00178890876565295	0,0035778175313059	0,00178890876565295	0,0035778175313059	0,00715563506261181	0,00178890876565295	0,00536672629695885	0	0,0143112701252236	0	0,00536672629695885	0	0	0,00178890876565295	0,0035778175313059	0,0035778175313059	0,0125223613595707	0	0	0	0	0
Q6A332	1132	127567,86794	8,29334673427328	-0,83595406360424	0,145759717314488	0,174911660777385	0,0662544169611307	0,015017667844523	0,0574204946996466	0,088339222614841	0,0229681978798587	0,0503533568904594	0,0238515901060071	0,03886925795053	0,0803886925795053	0,0803886925795053	0,0247349823321555	0,0459363957597173	0,0512367491166078	0,0468197879858657	0,0706713780918728	0,107773851590106	0,0424028268551237	0,0521201413427562	0,00530035335689046	0,0291519434628975	0,0017683465959328	0,0017683465959328	0,00530503978779841	0,0026525198938992	0,000884173297966401	0,0017683465959328	0	0,0026525198938992	0,00618921308576481	0,0123784261715296	0,000884173297966401	0,000884173297966401	0,00442086648983201	0,0017683465959328	0,00530503978779841	0,00707338638373121	0,0026525198938992	0,00618921308576481	0	0,0017683465959328	0	0,000884173297966401	0,000884173297966401
Q9ZVJ2	214	24244,21298	6,31900428394553	-0,351401869158878	0,126168224299065	0,144859813084112	0,0794392523364486	0,014018691588785	0,0373831775700935	0,088785046728972	0,0373831775700935	0,0607476635514019	0,0280373831775701	0,0607476635514019	0,0467289719626168	0,0747663551401869	0,014018691588785	0,0467289719626168	0,0560747663551402	0,014018691588785	0,0700934579439252	0,0560747663551402	0,0747663551401869	0,0747663551401869	0,014018691588785	0,0514018691588785	0	0	0	0,00469483568075117	0,00938967136150235	0,00469483568075117	0,00469483568075117	0,00469483568075117	0,00469483568075117	0,00938967136150235	0	0,00938967136150235	0	0	0,00469483568075117	0	0,00938967136150235	0,00938967136150235	0	0	0	0	0
Q8W4I9	915	100786,94406	6,48618810994306	-0,625136612021858	0,108196721311475	0,134426229508197	0,0448087431693989	0,00765027322404372	0,0469945355191257	0,0612021857923497	0,0459016393442623	0,0819672131147541	0,0349726775956284	0,0546448087431694	0,0415300546448087	0,0644808743169399	0,0349726775956284	0,0710382513661202	0,0612021857923497	0,033879781420765	0,0579234972677596	0,143169398907104	0,0426229508196721	0,0426229508196721	0,00655737704918033	0,0218579234972678	0,00765864332603939	0,00109409190371991	0,00109409190371991	0,00218818380743982	0,00328227571115974	0,00218818380743982	0,00109409190371991	0,00109409190371991	0	0,00547045951859956	0	0,00656455142231947	0,00218818380743982	0,00218818380743982	0,00328227571115974	0,00218818380743982	0,00109409190371991	0,00109409190371991	0	0,00109409190371991	0,00109409190371991	0	0,00109409190371991
Q8H1H9	712	80137,1044	5,98311149866561	-0,300140449438202	0,122191011235955	0,133426966292135	0,0575842696629214	0,00842696629213483	0,0702247191011236	0,0519662921348315	0,0533707865168539	0,074438202247191	0,026685393258427	0,0575842696629214	0,047752808988764	0,074438202247191	0,023876404494382	0,0421348314606742	0,0702247191011236	0,0294943820224719	0,0589887640449438	0,0702247191011236	0,0449438202247191	0,0828651685393258	0,0168539325842697	0,0379213483146067	0,0070323488045007	0,00140646976090014	0,00281293952180028	0,00140646976090014	0,00140646976090014	0,00984528832630099	0	0	0,00140646976090014	0,00140646976090014	0,00140646976090014	0,00421940928270042	0,00140646976090014	0,00140646976090014	0,00421940928270042	0,00984528832630099	0,00562587904360056	0,00140646976090014	0	0,00140646976090014	0	0	0
Q9SLN5	398	43991,7125	6,69883499573916	-0,293467336683417	0,118090452261307	0,148241206030151	0,0829145728643216	0,042713567839196	0,0552763819095477	0,0628140703517588	0,0251256281407035	0,0653266331658292	0,0351758793969849	0,0603015075376884	0,0628140703517588	0,0577889447236181	0,0125628140703518	0,0276381909547739	0,0628140703517588	0,0351758793969849	0,050251256281407	0,0628140703517588	0,0653266331658292	0,085427135678392	0,0201005025125628	0,0276381909547739	0,0100755667506297	0	0,00251889168765743	0,00251889168765743	0	0,00755667506297229	0,00251889168765743	0,00755667506297229	0	0	0	0	0,00251889168765743	0,00503778337531486	0,017632241813602	0,0100755667506297	0,00755667506297229	0,00503778337531486	0,00251889168765743	0	0,00503778337531486	0,00251889168765743	0
Q9SPL5	666	78216,12982	6,07197170664207	-1,08573573573574	0,159159159159159	0,171171171171171	0,0435435435435435	0,0315315315315315	0,042042042042042	0,117117117117117	0,042042042042042	0,0615615615615616	0,027027027027027	0,0345345345345345	0,0405405405405405	0,0720720720720721	0,0195195195195195	0,0465465465465465	0,0405405405405405	0,103603603603604	0,103603603603604	0,0600600600600601	0,033033033033033	0,042042042042042	0,003003003003003	0,036036036036036	0,00300751879699248	0,00150375939849624	0,00300751879699248	0,00150375939849624	0,00451127819548872	0,00601503759398496	0	0,00451127819548872	0,00150375939849624	0,00451127819548872	0,00150375939849624	0,00300751879699248	0,00150375939849624	0,00150375939849624	0,00150375939849624	0,00300751879699248	0	0	0	0,00150375939849624	0	0	0,00150375939849624
Q9FV49	441	49394,33544	5,65602574514452	-0,600907029478458	0,149659863945578	0,149659863945578	0,0589569160997732	0,0204081632653061	0,0612244897959184	0,0884353741496599	0,0249433106575964	0,0680272108843537	0,0204081632653061	0,0521541950113379	0,0839002267573696	0,0861678004535147	0,0272108843537415	0,0521541950113379	0,0430839002267574	0,0408163265306122	0,0453514739229025	0,072562358276644	0,054421768707483	0,0589569160997732	0,00453514739229025	0,036281179138322	0,00909090909090909	0	0	0,0113636363636364	0,00909090909090909	0,00454545454545455	0,00227272727272727	0,00454545454545455	0,00227272727272727	0,00227272727272727	0	0	0	0	0	0,00454545454545455	0,00681818181818182	0,00227272727272727	0	0	0	0	0,00681818181818182
B3EWQ2	44	4826,47326	7,76526787040521	-0,565909090909091	0,0909090909090909	0,113636363636364	0	0,136363636363636	0,0227272727272727	0,0681818181818182	0,0227272727272727	0,159090909090909	0	0,0227272727272727	0,0454545454545455	0,0681818181818182	0	0,0227272727272727	0,0909090909090909	0,0454545454545455	0,0681818181818182	0,0227272727272727	0,113636363636364	0,0227272727272727	0,0227272727272727	0,0454545454545455	0	0	0	0	0	0	0	0	0	0	0	0	0	0	0	0	0	0	0	0	0	0,0232558139534884	0
O80452	839	95128,38414	5,88222944320956	-0,409773539928486	0,132300357568534	0,146603098927294	0,066746126340882	0,0119189511323004	0,0691299165673421	0,0631704410011919	0,0500595947556615	0,0524433849821216	0,0393325387365912	0,0452920143027414	0,0536352800953516	0,0965435041716329	0,0178784266984505	0,0488676996424315	0,0584028605482718	0,0381406436233611	0,0536352800953516	0,0738974970202622	0,0417163289630513	0,0715137067938021	0,00953516090584029	0,0381406436233611	0,00715990453460621	0,00238663484486874	0,00596658711217184	0,00119331742243437	0,00477326968973747	0,00238663484486874	0,00238663484486874	0	0,00119331742243437	0,00477326968973747	0,00119331742243437	0,00477326968973747	0,00238663484486874	0,0035799522673031	0,00119331742243437	0,013126491646778	0,00477326968973747	0,00238663484486874	0	0,00119331742243437	0	0	0,00119331742243437
Q944P7	583	61306,45776	6,62003699690097	0,0590051457975986	0,097770154373928	0,113207547169811	0,113207547169811	0,0120068610634648	0,0377358490566038	0,0600343053173242	0,0377358490566038	0,0891938250428816	0,0188679245283019	0,0445969125214408	0,0703259005145798	0,0909090909090909	0,0308747855917667	0,032590051457976	0,039451114922813	0,0171526586620926	0,0240137221269297	0,121783876500858	0,0497427101200686	0,0806174957118353	0,0102915951972556	0,0188679245283019	0,0189003436426117	0,00515463917525773	0,00515463917525773	0,00515463917525773	0,00343642611683849	0,00515463917525773	0,00343642611683849	0,00343642611683849	0,00687285223367698	0,00859106529209622	0,00171821305841924	0,00687285223367698	0	0	0	0,0189003436426117	0,00687285223367698	0,013745704467354	0	0	0	0	0
Q5I2B2	89	9038,46878	8,27198184017252	0,169662921348315	0,0561797752808989	0,0898876404494382	0,168539325842697	0,0674157303370786	0,0449438202247191	0,0112359550561798	0,0224719101123595	0,112359550561798	0,0112359550561798	0,0224719101123595	0,0449438202247191	0,0224719101123595	0,0898876404494382	0,0337078651685393	0,0561797752808989	0,0337078651685393	0,0337078651685393	0,0674157303370786	0,0561797752808989	0,0786516853932584	0	0,0224719101123595	0,0568181818181818	0	0,0113636363636364	0	0,0113636363636364	0,0340909090909091	0	0	0,0113636363636364	0,0113636363636364	0	0,0113636363636364	0	0	0	0,0113636363636364	0,0113636363636364	0	0	0	0	0,0113636363636364	0
Q8VYB5	507	57382,60112	6,26252725627958	-0,483431952662722	0,120315581854043	0,136094674556213	0,0493096646942801	0,0138067061143984	0,0453648915187377	0,0749506903353057	0,0394477317554241	0,0414201183431953	0,0256410256410256	0,0650887573964497	0,0552268244575937	0,0848126232741617	0,0315581854043393	0,0611439842209073	0,0769230769230769	0,0414201183431953	0,0552268244575937	0,100591715976331	0,0453648915187377	0,0552268244575937	0,00591715976331361	0,0315581854043393	0,00197628458498024	0	0,00197628458498024	0,00395256916996047	0	0,00197628458498024	0,00395256916996047	0,00197628458498024	0,00395256916996047	0,00592885375494071	0	0,00395256916996047	0,00395256916996047	0,00197628458498024	0,00197628458498024	0,00197628458498024	0,00592885375494071	0,00395256916996047	0	0	0	0	0,00197628458498024
Q9ZVX2	571	64878,54478	5,0171663135784	-0,753765323992995	0,161120840630473	0,140105078809107	0,0385288966725044	0,0192644483362522	0,0753064798598949	0,0858143607705779	0,0262697022767075	0,0683012259194396	0,0472854640980736	0,0332749562171629	0,0490367775831874	0,0840630472854641	0,0472854640980736	0,0735551663747811	0,0385288966725044	0,0560420315236427	0,0437828371278459	0,0718038528896672	0,0402802101576182	0,0647985989492119	0,00875656742556918	0,0280210157618214	0	0	0,00350877192982456	0,0087719298245614	0	0	0,00175438596491228	0,00175438596491228	0,00350877192982456	0,00526315789473684	0	0,00175438596491228	0	0,00175438596491228	0,00175438596491228	0,00350877192982456	0,00350877192982456	0	0,00175438596491228	0	0	0,00350877192982456	0
Q9ZPJ8	514	55013,20746	7,1146853084056	0,351167315175097	0,0603112840466926	0,0797665369649805	0,110894941634241	0,0175097276264591	0,0389105058365759	0,0214007782101167	0,0700389105058366	0,11284046692607	0,0194552529182879	0,0466926070038911	0,0233463035019455	0,101167315175097	0,0233463035019455	0,0330739299610895	0,0291828793774319	0,0155642023346304	0,0369649805447471	0,0972762645914397	0,0719844357976654	0,0642023346303502	0,0252918287937743	0,0408560311284047	0,0214424951267057	0	0	0,00389863547758285	0,00584795321637427	0,0155945419103314	0	0,00974658869395711	0,00389863547758285	0,00974658869395711	0,00389863547758285	0	0	0,00389863547758285	0,00194931773879142	0,00779727095516569	0,00389863547758285	0,00974658869395711	0,00194931773879142	0,00779727095516569	0,00389863547758285	0	0
Q84KJ7	486	51410,53586	8,62760386359555	0,568724279835391	0,0555555555555556	0,0761316872427984	0,12962962962963	0,00617283950617284	0,0329218106995885	0,0226337448559671	0,0493827160493827	0,131687242798354	0,01440329218107	0,051440329218107	0,0288065843621399	0,12962962962963	0,0349794238683128	0,0226337448559671	0,0411522633744856	0,0226337448559671	0,0329218106995885	0,0534979423868313	0,0555555555555556	0,0761316872427984	0,0349794238683128	0,0288065843621399	0,0206185567010309	0	0	0	0,0123711340206186	0,0206185567010309	0,00412371134020619	0,00618556701030928	0	0,0103092783505155	0	0,00206185567010309	0,00206185567010309	0	0,00206185567010309	0,00824742268041237	0,0123711340206186	0,0144329896907217	0,00618556701030928	0,00824742268041237	0,00206185567010309	0	0
Q94A41	887	99840,82236	5,72628120014071	-0,546448703494927	0,142051860202931	0,146561443066516	0,0586245772266065	0,0101465614430665	0,0642615558060879	0,0777903043968433	0,0417136414881623	0,076662908680947	0,0270574971815107	0,0541149943630214	0,076662908680947	0,0710259301014656	0,0124013528748591	0,0496054114994363	0,0473506200676437	0,0270574971815107	0,0428410372040586	0,0868094701240135	0,0462232243517475	0,068771138669673	0,028184892897407	0,0326944757609921	0,00790067720090293	0	0,00451467268623025	0,00451467268623025	0,00225733634311512	0,00112866817155756	0,00225733634311512	0,00677200902934537	0,00112866817155756	0,00564334085778781	0,00112866817155756	0	0,00112866817155756	0,00225733634311512	0,00112866817155756	0,00338600451467269	0,00225733634311512	0,00790067720090293	0,00112866817155756	0,00225733634311512	0,00112866817155756	0	0
Q9SCQ7	447	49564,61816	3,7130285365858	-1,18859060402685	0,369127516778524	0,0850111856823266	0,0469798657718121	0,00671140939597315	0,178970917225951	0,190156599552573	0,0178970917225951	0,087248322147651	0,0111856823266219	0,0268456375838926	0,0223713646532438	0,0760626398210291	0,00671140939597315	0,0402684563758389	0,0335570469798658	0,029082774049217	0,0514541387024608	0,0626398210290828	0,0268456375838926	0,0715883668903803	0,00223713646532438	0,0111856823266219	0,00224215246636771	0	0,00448430493273543	0,00896860986547085	0	0,00448430493273543	0	0	0	0,00224215246636771	0	0,00448430493273543	0,00448430493273543	0	0	0,00224215246636771	0,00448430493273543	0,00896860986547085	0	0	0	0	0,00224215246636771
Q0WV12	802	87193,29536	5,82223106373718	-0,365586034912718	0,110972568578554	0,118453865336658	0,0723192019950125	0,0199501246882793	0,0486284289276808	0,0623441396508728	0,0261845386533666	0,0910224438902743	0,0261845386533666	0,0349127182044888	0,0311720698254364	0,0997506234413965	0,0311720698254364	0,0623441396508728	0,0498753117206983	0,0486284289276808	0,0610972568578554	0,0860349127182045	0,0536159600997506	0,0698254364089776	0,0112219451371571	0,013715710723192	0,0112359550561798	0	0,00124843945068664	0,00499375780274657	0,00249687890137328	0,00124843945068664	0,00124843945068664	0,00124843945068664	0,00124843945068664	0,00998751560549313	0,00749063670411985	0,00124843945068664	0,00499375780274657	0,00374531835205993	0,00374531835205993	0,00624219725343321	0,00624219725343321	0,00374531835205993	0	0	0	0	0
Q84W92	535	59914,13418	5,0184531759292	-0,246168224299065	0,119626168224299	0,102803738317757	0,0766355140186916	0,0130841121495327	0,0542056074766355	0,0654205607476635	0,0560747663551402	0,0560747663551402	0,0242990654205607	0,0429906542056075	0,0485981308411215	0,0822429906542056	0,0392523364485981	0,0280373831775701	0,0504672897196262	0,0654205607476635	0,0299065420560748	0,100934579439252	0,0485981308411215	0,0654205607476635	0,011214953271028	0,0411214953271028	0,00374531835205993	0,00187265917602996	0,00374531835205993	0,00187265917602996	0,00187265917602996	0,00936329588014981	0,00374531835205993	0	0,00561797752808989	0	0,00187265917602996	0,00374531835205993	0,00561797752808989	0,00936329588014981	0,00374531835205993	0,0112359550561798	0,00187265917602996	0,00561797752808989	0	0,00187265917602996	0	0	0
Q8GWT4	642	71869,6035	5,30760986888015	-0,234267912772586	0,123052959501558	0,116822429906542	0,0607476635514019	0,0186915887850467	0,059190031152648	0,0638629283489097	0,0404984423676012	0,0560747663551402	0,0264797507788162	0,0311526479750779	0,0482866043613707	0,11214953271028	0,0171339563862928	0,0373831775700935	0,0576323987538941	0,0373831775700935	0,0420560747663551	0,0965732087227414	0,0560747663551402	0,0825545171339564	0,0233644859813084	0,0327102803738318	0,0046801872074883	0,0015600624024961	0,0015600624024961	0,0015600624024961	0,0015600624024961	0,0062402496099844	0,0031201248049922	0,0015600624024961	0,0015600624024961	0,0046801872074883	0	0,0015600624024961	0,0062402496099844	0,0046801872074883	0,0031201248049922	0,0046801872074883	0,0031201248049922	0,0046801872074883	0,0015600624024961	0,0031201248049922	0,0015600624024961	0,0015600624024961	0,0015600624024961
Q0WVD6	601	67343,37192	4,56877938127617	-0,388352745424293	0,181364392678869	0,121464226289517	0,064891846921797	0,021630615640599	0,0881863560732113	0,0931780366056572	0,0465890183028286	0,0599001663893511	0,0266222961730449	0,043261231281198	0,0565723793677205	0,086522462562396	0,0232945091514143	0,0399334442595674	0,0332778702163062	0,0199667221297837	0,0382695507487521	0,0915141430948419	0,0515806988352745	0,0715474209650582	0,0183028286189684	0,0249584026622296	0,00333333333333333	0	0,00666666666666667	0,005	0	0,00333333333333333	0,00333333333333333	0,00333333333333333	0,00666666666666667	0,00333333333333333	0	0	0,00166666666666667	0,00166666666666667	0,00333333333333333	0,00666666666666667	0,0133333333333333	0,00166666666666667	0	0,00166666666666667	0	0	0,005
O22040	666	73469,15428	5,32560387132767	-0,519219219219219	0,141141141141141	0,132132132132132	0,0540540540540541	0,0195195195195195	0,0720720720720721	0,0690690690690691	0,039039039039039	0,0690690690690691	0,015015015015015	0,0465465465465465	0,0750750750750751	0,0945945945945946	0,0285285285285285	0,045045045045045	0,0600600600600601	0,039039039039039	0,042042042042042	0,108108108108108	0,0510510510510511	0,0465465465465465	0,0105105105105105	0,015015015015015	0,00451127819548872	0	0,00601503759398496	0,00150375939849624	0,00300751879699248	0,00150375939849624	0,00150375939849624	0,00300751879699248	0,00300751879699248	0,00300751879699248	0	0,00451127819548872	0,00451127819548872	0	0,00300751879699248	0,00902255639097744	0,00451127819548872	0,00150375939849624	0	0	0	0	0,00451127819548872
Q8GX78	541	59612,86634	9,25516387052459	0,327726432532347	0,055452865064695	0,0924214417744917	0,0702402957486137	0,0166358595194085	0,0258780036968577	0,0295748613678373	0,0609981515711645	0,0961182994454713	0,0147874306839187	0,0628465804066543	0,0369685767097967	0,120147874306839	0,033271719038817	0,0406654343807763	0,0462107208872458	0,0314232902033272	0,0406654343807763	0,101663585951941	0,0388170055452865	0,0702402957486137	0,0369685767097967	0,0258780036968577	0,0037037037037037	0,00185185185185185	0,00555555555555556	0,0037037037037037	0,00740740740740741	0,00555555555555556	0	0,0037037037037037	0	0,00925925925925926	0,00555555555555556	0,00185185185185185	0	0	0,00185185185185185	0,0037037037037037	0,00740740740740741	0,00555555555555556	0	0,0037037037037037	0	0	0
Q9SE45	321	36255,0483	6,05179817408632	-0,303115264797508	0,155763239875389	0,161993769470405	0,0747663551401869	0,0124610591900312	0,0872274143302181	0,0685358255451713	0,0342679127725857	0,0467289719626168	0,0155763239875389	0,0841121495327103	0,0809968847352025	0,0903426791277259	0,0186915887850467	0,0280373831775701	0,0280373831775701	0,0218068535825545	0,0654205607476635	0,0747663551401869	0,0623052959501558	0,0654205607476635	0,00623052959501558	0,0342679127725857	0,003125	0	0,003125	0,009375	0	0	0	0,01875	0,00625	0	0,003125	0	0	0,003125	0,003125	0,00625	0,00625	0,00625	0	0,00625	0	0	0
Q93ZC5	254	27809,0313	9,15241045213352	-0,29488188976378	0,078740157480315	0,125984251968504	0,0708661417322835	0,0118110236220472	0,0354330708661417	0,0433070866141732	0,0590551181102362	0,0866141732283465	0,0236220472440945	0,047244094488189	0,0551181102362205	0,0866141732283465	0,0118110236220472	0,0433070866141732	0,047244094488189	0,0433070866141732	0,047244094488189	0,106299212598425	0,0826771653543307	0,0511811023622047	0	0,047244094488189	0,0158102766798419	0	0,00395256916996047	0,00395256916996047	0	0,00395256916996047	0	0,00395256916996047	0	0	0	0,00395256916996047	0	0,00395256916996047	0,00395256916996047	0,0118577075098814	0,00790513833992095	0,00395256916996047	0	0,00395256916996047	0	0	0
Q39219	354	39979,40538	8,55894469065549	-0,326553672316384	0,11864406779661	0,163841807909605	0,101694915254237	0,00847457627118644	0,0423728813559322	0,076271186440678	0,0395480225988701	0,076271186440678	0,0367231638418079	0,0536723163841808	0,0677966101694915	0,0734463276836158	0,0367231638418079	0,0310734463276836	0,0451977401129944	0,0141242937853107	0,0593220338983051	0,0480225988700565	0,0649717514124294	0,0593220338983051	0,0310734463276836	0,0338983050847458	0,0113314447592068	0	0,0084985835694051	0,0028328611898017	0	0,0056657223796034	0,0056657223796034	0,0084985835694051	0,0084985835694051	0,0084985835694051	0,0028328611898017	0,0028328611898017	0,0113314447592068	0	0	0,0113314447592068	0,0028328611898017	0,0028328611898017	0,0028328611898017	0,0056657223796034	0	0	0
Q56X52	351	40573,47	5,40505556619301	-0,25982905982906	0,142450142450142	0,13960113960114	0,0626780626780627	0,0170940170940171	0,0512820512820513	0,0911680911680912	0,0541310541310541	0,037037037037037	0,0398860398860399	0,0512820512820513	0,0341880341880342	0,0968660968660969	0,0284900284900285	0,0284900284900285	0,0341880341880342	0,0170940170940171	0,0655270655270655	0,094017094017094	0,0712250712250712	0,0626780626780627	0,0170940170940171	0,0455840455840456	0,00571428571428571	0,00285714285714286	0,00285714285714286	0,00857142857142857	0,00571428571428571	0	0,00285714285714286	0,00285714285714286	0	0	0	0	0,00285714285714286	0,00285714285714286	0,00571428571428571	0,00285714285714286	0,00571428571428571	0,00571428571428571	0	0,00571428571428571	0	0	0
Q9ZVN6	653	72171,11376	4,93922657169152	-0,427258805513017	0,137825421133231	0,114854517611026	0,0765696784073507	0,0107197549770291	0,0750382848392037	0,0627871362940276	0,0520673813169985	0,0551301684532925	0,0122511485451761	0,0474732006125574	0,0566615620214395	0,0964777947932619	0,0199081163859112	0,0398162327718224	0,0597243491577335	0,0444104134762634	0,0459418070444104	0,104134762633997	0,0689127105666156	0,0413476263399694	0,00918836140888208	0,0214395099540582	0,00613496932515337	0,00153374233128834	0	0,00613496932515337	0,00613496932515337	0,00460122699386503	0	0,00766871165644172	0,00613496932515337	0,00920245398773006	0,00153374233128834	0,00306748466257669	0	0,00153374233128834	0	0,00613496932515337	0,0107361963190184	0,00613496932515337	0	0	0,00153374233128834	0	0,00153374233128834
Q84K16	876	96467,63096	5,46164052777063	-0,0542237442922375	0,122146118721461	0,118721461187215	0,0844748858447489	0,0159817351598174	0,0662100456621005	0,0559360730593607	0,0308219178082192	0,0490867579908676	0,0171232876712329	0,0650684931506849	0,0502283105022831	0,124429223744292	0,0251141552511416	0,0525114155251142	0,0422374429223744	0,0342465753424658	0,0513698630136986	0,0787671232876712	0,0605022831050228	0,069634703196347	0,00342465753424658	0,0228310502283105	0,00685714285714286	0,00114285714285714	0,00342857142857143	0,00342857142857143	0	0,00571428571428571	0	0,008	0,00342857142857143	0,0137142857142857	0,00114285714285714	0	0,00685714285714286	0,00342857142857143	0,00114285714285714	0,00914285714285714	0,00685714285714286	0,00685714285714286	0	0,00342857142857143	0,00228571428571429	0	0
O23685	162	18913,67388	6,90016389670518	-0,0759259259259259	0,12962962962963	0,154320987654321	0,0617283950617284	0,0246913580246914	0,037037037037037	0,0925925925925926	0,037037037037037	0,037037037037037	0,0246913580246914	0,0925925925925926	0,0679012345679012	0,104938271604938	0,0123456790123457	0,037037037037037	0,0123456790123457	0,0432098765432099	0,0617283950617284	0,0740740740740741	0,0185185185185185	0,0864197530864197	0,0123456790123457	0,0617283950617284	0	0	0	0	0	0,0062111801242236	0	0	0,0062111801242236	0	0	0	0	0,0186335403726708	0,0062111801242236	0,0124223602484472	0,0062111801242236	0	0	0,0062111801242236	0	0	0
Q8LPK4	1013	112297,55668	5,85448384004424	-0,0912142152023692	0,116485686080948	0,12142152023692	0,0819348469891412	0,0148075024679171	0,0552813425468904	0,0612043435340573	0,0325765054294176	0,0473840078973346	0,018756169792695	0,0572556762092794	0,0552813425468904	0,12142152023692	0,0266535044422507	0,0404738400789733	0,0740375123395854	0,0424481737413623	0,0473840078973346	0,069101678183613	0,0454096742349457	0,0750246791707799	0,00789733464955577	0,0256663376110563	0,00494071146245059	0	0,00494071146245059	0,00988142292490119	0,000988142292490119	0,00296442687747036	0,000988142292490119	0,00790513833992095	0,00296442687747036	0,0128458498023715	0,00296442687747036	0,000988142292490119	0,00592885375494071	0,00395256916996047	0,00494071146245059	0,00395256916996047	0,000988142292490119	0,00790513833992095	0	0,00197628458498024	0	0	0,000988142292490119
P47927	432	47832,93452	6,78908777480418	-0,793518518518519	0,111111111111111	0,145833333333333	0,0787037037037037	0,0115740740740741	0,0625	0,0486111111111111	0,0532407407407407	0,0856481481481482	0,0393518518518519	0,0208333333333333	0,0416666666666667	0,0601851851851852	0,0185185185185185	0,0694444444444444	0,0486111111111111	0,0532407407407407	0,0648148148148148	0,104166666666667	0,0509259259259259	0,0486111111111111	0,0138888888888889	0,025462962962963	0,0232018561484919	0	0,00232018561484919	0,00464037122969838	0	0,00232018561484919	0,00464037122969838	0,00464037122969838	0	0	0	0,00232018561484919	0,00232018561484919	0,00232018561484919	0,00696055684454756	0,00696055684454756	0,00464037122969838	0,00696055684454756	0	0,00464037122969838	0	0	0
Q9C744	869	97152,60356	5,82800183627288	-0,269390103567319	0,138089758342923	0,143843498273878	0,0713463751438435	0,0138089758342923	0,0517836593785961	0,0863060989643268	0,0345224395857307	0,0379746835443038	0,0241657077100115	0,0552359033371692	0,0724971231300345	0,11277330264672	0,0149597238204833	0,046029919447641	0,0391254315304948	0,0391254315304948	0,047180667433832	0,109321058688147	0,0322209436133487	0,0817031070195627	0,00690448791714614	0,0230149597238205	0,00576036866359447	0,00115207373271889	0	0,00345622119815668	0,00345622119815668	0	0	0,00460829493087558	0,00576036866359447	0,0126728110599078	0,00230414746543779	0,00460829493087558	0,00230414746543779	0,00230414746543779	0,00345622119815668	0,00460829493087558	0,00460829493087558	0,00806451612903226	0,00115207373271889	0,00115207373271889	0	0	0
P35632	232	27340,56066	8,70705944345952	-0,870689655172414	0,142241379310345	0,202586206896552	0,0387931034482759	0,00862068965517241	0,0560344827586207	0,0862068965517241	0,0258620689655172	0,0431034482758621	0,0474137931034483	0,0689655172413793	0,0775862068965517	0,103448275862069	0,0172413793103448	0,0603448275862069	0,0172413793103448	0,0646551724137931	0,0775862068965517	0,0560344827586207	0,0646551724137931	0,0387931034482759	0,00431034482758621	0,0431034482758621	0	0	0	0,00432900432900433	0	0	0,00432900432900433	0	0	0,00432900432900433	0	0	0,00432900432900433	0	0,00865800865800866	0,00432900432900433	0,00432900432900433	0	0	0,00432900432900433	0	0	0,00432900432900433
Q8L7A9	938	103733,65308	5,32644870945879	-0,315245202558635	0,138592750533049	0,131130063965885	0,0735607675906183	0,0138592750533049	0,070362473347548	0,0682302771855011	0,0266524520255864	0,0522388059701493	0,0223880597014925	0,0618336886993603	0,0660980810234542	0,107675906183369	0,0245202558635394	0,0330490405117271	0,0522388059701493	0,0394456289978678	0,0426439232409382	0,104477611940299	0,046908315565032	0,0565031982942431	0,00319829424307036	0,0341151385927505	0,00747065101387407	0	0,00426894343649947	0,00426894343649947	0,00106723585912487	0,00213447171824973	0,00106723585912487	0,00533617929562433	0,00106723585912487	0,0096051227321238	0,00213447171824973	0,00213447171824973	0,0032017075773746	0,00106723585912487	0,00213447171824973	0,0106723585912487	0,00426894343649947	0,00853788687299893	0	0,0032017075773746	0,00106723585912487	0	0,0032017075773746
Q9LDK9	841	93265,18764	5,2581943212088	-0,133888228299643	0,118906064209275	0,110582639714625	0,0903686087990487	0,0190249702734839	0,0558858501783591	0,0630202140309156	0,0392390011890606	0,0404280618311534	0,0214030915576694	0,0546967895362663	0,0570749108204518	0,104637336504162	0,0214030915576694	0,0392390011890606	0,0511296076099881	0,0511296076099881	0,0321046373365042	0,0975029726516052	0,0451843043995244	0,0701545778834721	0,00713436385255648	0,0392390011890606	0,00952380952380952	0,00119047619047619	0,00595238095238095	0,00357142857142857	0,00238095238095238	0,00238095238095238	0	0,00476190476190476	0,00357142857142857	0,0119047619047619	0,00119047619047619	0,00595238095238095	0,00952380952380952	0,00714285714285714	0,00238095238095238	0,00476190476190476	0,00595238095238095	0,00714285714285714	0	0,00119047619047619	0	0	0
O81742	893	99096,14302	4,9132645385428	-0,0586786114221725	0,133258678611422	0,107502799552072	0,0873460246360582	0,0145576707726764	0,0593505039193729	0,0739081746920493	0,0335946248600224	0,0358342665173572	0,00447928331466965	0,0660694288913774	0,0660694288913774	0,111982082866741	0,0235162374020157	0,0481522956326988	0,0582306830907055	0,0425531914893617	0,0369540873460246	0,0615901455767077	0,0593505039193729	0,0828667413213886	0,00559910414333707	0,0279955207166853	0,0123318385650224	0	0,00112107623318386	0,007847533632287	0,00112107623318386	0	0,00112107623318386	0,007847533632287	0,00672645739910314	0,007847533632287	0,00112107623318386	0,00336322869955157	0,00448430493273543	0,00224215246636771	0,00112107623318386	0,00896860986547085	0,00560538116591928	0,0123318385650224	0	0,00112107623318386	0,00336322869955157	0	0,00112107623318386
Q9ZPW2	192	21749,44462	6,2072147272908	-0,433333333333333	0,119791666666667	0,135416666666667	0,0260416666666667	0,0104166666666667	0,0572916666666667	0,0625	0,0416666666666667	0,0677083333333333	0,0260416666666667	0,0677083333333333	0,0677083333333333	0,0989583333333333	0,0208333333333333	0,0520833333333333	0,0520833333333333	0,046875	0,0416666666666667	0,0885416666666667	0,0677083333333333	0,0572916666666667	0,015625	0,03125	0,00523560209424084	0	0	0	0	0,00523560209424084	0	0,00523560209424084	0	0	0	0	0	0	0	0	0,00523560209424084	0	0,00523560209424084	0	0	0	0
Q9FFF9	1678	186273,70938	6,16401546390321	-0,0212157330154947	0,104290822407628	0,115613825983313	0,066746126340882	0,0244338498212157	0,0506555423122765	0,0536352800953516	0,0399284862932062	0,0625744934445769	0,0208581644815256	0,0619785458879619	0,0393325387365912	0,126936829558999	0,0184743742550656	0,0452920143027414	0,0494636471990465	0,033373063170441	0,0554231227651967	0,099523241954708	0,0441001191895113	0,0631704410011919	0,0148986889153754	0,0292014302741359	0,00655933214072749	0,00238521168753727	0,00178890876565295	0,00178890876565295	0,00298151460942159	0,00596302921884317	0,00119260584376863	0,00417412045319022	0,0035778175313059	0,00775193798449612	0,00119260584376863	0,0035778175313059	0,00298151460942159	0,00119260584376863	0,0035778175313059	0,00477042337507454	0,00298151460942159	0,00596302921884317	0,000596302921884317	0,00178890876565295	0,000596302921884317	0,000596302921884317	0,00119260584376863
Q8H1U5	865	97789,43384	4,79264151824413	-0,344971098265896	0,166473988439306	0,127167630057803	0,0508670520231214	0,015028901734104	0,0716763005780347	0,0947976878612717	0,038150289017341	0,0589595375722543	0,0219653179190751	0,061271676300578	0,0624277456647399	0,116763005780347	0,0242774566473988	0,0335260115606936	0,0277456647398844	0,038150289017341	0,0427745664739884	0,0913294797687861	0,0543352601156069	0,0531791907514451	0,0115606936416185	0,0312138728323699	0,00115740740740741	0,00115740740740741	0,00231481481481481	0,00462962962962963	0,00115740740740741	0,00462962962962963	0	0,00694444444444444	0,00231481481481481	0,00810185185185185	0,00115740740740741	0,00347222222222222	0	0	0	0,00810185185185185	0	0,00115740740740741	0,00115740740740741	0,00347222222222222	0	0,00115740740740741	0
O65418	777	87418,91412	4,86461986507578	-0,188545688545689	0,142857142857143	0,113256113256113	0,0476190476190476	0,0231660231660232	0,0617760617760618	0,0810810810810811	0,0489060489060489	0,0566280566280566	0,0167310167310167	0,0592020592020592	0,0579150579150579	0,11969111969112	0,027027027027027	0,0476190476190476	0,0437580437580438	0,045045045045045	0,0386100386100386	0,0875160875160875	0,0424710424710425	0,0630630630630631	0,0128700128700129	0,0193050193050193	0,00128865979381443	0,00257731958762887	0,00128865979381443	0,00515463917525773	0,00257731958762887	0,00257731958762887	0	0,00128865979381443	0,00257731958762887	0,0038659793814433	0,0038659793814433	0	0,00257731958762887	0,00128865979381443	0,00257731958762887	0,0077319587628866	0,00128865979381443	0,00515463917525773	0	0	0	0	0,00257731958762887
Q8H1U4	916	101038,52596	5,80638054598682	-0,0168122270742358	0,110262008733624	0,120087336244541	0,0927947598253275	0,0185589519650655	0,0502183406113537	0,0600436681222707	0,0436681222707424	0,0513100436681223	0,0327510917030568	0,0382096069868996	0,0458515283842795	0,152838427947598	0,0294759825327511	0,0338427947598253	0,0327510917030568	0,037117903930131	0,0414847161572052	0,115720524017467	0,0447598253275109	0,0436681222707424	0,00545851528384279	0,0294759825327511	0,00765027322404372	0	0,00218579234972678	0,00546448087431694	0,00437158469945355	0,00327868852459016	0,00327868852459016	0,00109289617486339	0,00218579234972678	0,00983606557377049	0,00546448087431694	0,00218579234972678	0,00437158469945355	0,00437158469945355	0,00437158469945355	0,0174863387978142	0,00546448087431694	0,00327868852459016	0,00218579234972678	0,00327868852459016	0	0	0,00218579234972678
Q8VY89	558	62345,31578	6,33880608316592	-0,291397849462366	0,132616487455197	0,154121863799283	0,116487455197133	0,010752688172043	0,0519713261648745	0,0806451612903226	0,028673835125448	0,043010752688172	0,032258064516129	0,0483870967741935	0,0609318996415771	0,118279569892473	0,0268817204301075	0,039426523297491	0,025089605734767	0,0376344086021505	0,0609318996415771	0,0842293906810036	0,0412186379928315	0,0537634408602151	0,003584229390681	0,03584229390681	0,0125673249551167	0	0,00179533213644524	0,0179533213644524	0,00718132854578097	0	0	0,0125673249551167	0,0143626570915619	0,0179533213644524	0,00538599640933573	0	0	0,00538599640933573	0,00359066427289048	0,00538599640933573	0,00538599640933573	0,00538599640933573	0	0,00179533213644524	0	0,00179533213644524	0,00179533213644524
A9UGV5	68	6144,07934	7,93352151859119	1,24411764705882	0,0147058823529412	0,0294117647058824	0,367647058823529	0,0147058823529412	0,0147058823529412	0	0,0294117647058824	0,0735294117647059	0	0,0147058823529412	0,0294117647058824	0,0588235294117647	0,0147058823529412	0	0,0588235294117647	0,0147058823529412	0	0,0882352941176471	0,0588235294117647	0,147058823529412	0	0,0147058823529412	0,134328358208955	0	0,0149253731343284	0	0,0149253731343284	0,0149253731343284	0	0	0	0,0149253731343284	0	0	0,0597014925373134	0	0	0,0298507462686567	0,0298507462686567	0,0597014925373134	0	0	0	0	0
Q9SAK5	358	39597,09372	8,73343593240365	-0,72122905027933	0,103351955307263	0,159217877094972	0,0670391061452514	0,00558659217877095	0,053072625698324	0,0502793296089385	0,0251396648044693	0,0921787709497207	0,0474860335195531	0,0335195530726257	0,0502793296089385	0,0893854748603352	0,0474860335195531	0,0670391061452514	0,0558659217877095	0,058659217877095	0,0614525139664804	0,0837988826815642	0,0418994413407821	0,0418994413407821	0,00558659217877095	0,0223463687150838	0,0196078431372549	0,00280112044817927	0,00280112044817927	0	0	0,00280112044817927	0	0	0,00280112044817927	0	0,00560224089635854	0,00280112044817927	0	0,00560224089635854	0	0,00560224089635854	0,00840336134453781	0,00840336134453781	0	0	0	0	0
Q8W4A5	440	49937,0527	9,59620677512105	-0,472954545454545	0,104545454545455	0,175	0,0568181818181818	0,0181818181818182	0,0295454545454545	0,075	0,0363636363636364	0,0545454545454545	0,0295454545454545	0,0477272727272727	0,0568181818181818	0,0704545454545455	0,0204545454545455	0,0409090909090909	0,102272727272727	0,0386363636363636	0,0886363636363636	0,0659090909090909	0,0295454545454545	0,1	0,0113636363636364	0,0272727272727273	0,00227790432801822	0,00227790432801822	0,00227790432801822	0,00455580865603645	0,00227790432801822	0,00455580865603645	0	0,00455580865603645	0,00455580865603645	0	0	0	0,00227790432801822	0,00455580865603645	0,00455580865603645	0	0,00227790432801822	0,00911161731207289	0,00227790432801822	0,00455580865603645	0,00227790432801822	0	0
P92979	465	51713,38334	5,96145965500592	-0,313548387096774	0,139784946236559	0,144086021505376	0,0752688172043011	0,0150537634408602	0,0516129032258065	0,0881720430107527	0,0408602150537634	0,0688172043010753	0,0150537634408602	0,0473118279569892	0,0731182795698925	0,0860215053763441	0,0193548387096774	0,043010752688172	0,0516129032258065	0,0258064516129032	0,0559139784946237	0,0860215053763441	0,0279569892473118	0,0903225806451613	0,0172043010752688	0,021505376344086	0,00431034482758621	0	0,00646551724137931	0,00862068965517241	0,0021551724137931	0,00431034482758621	0,0021551724137931	0,0021551724137931	0,0129310344827586	0,00646551724137931	0,00431034482758621	0,0021551724137931	0,00431034482758621	0	0	0,00431034482758621	0,0021551724137931	0,00646551724137931	0,0021551724137931	0	0	0,0021551724137931	0
Q9LKL2	618	69194,52392	7,12587207858973	-0,818446601941748	0,122977346278317	0,160194174757282	0,0631067961165049	0,00970873786407767	0,0631067961165049	0,0598705501618123	0,0210355987055016	0,0711974110032362	0,0388349514563107	0,0275080906148867	0,0453074433656958	0,0792880258899676	0,040453074433657	0,06957928802589	0,0566343042071197	0,0517799352750809	0,0760517799352751	0,087378640776699	0,0469255663430421	0,058252427184466	0,00647249190938511	0,0275080906148867	0,00486223662884927	0	0,00486223662884927	0,00972447325769854	0,00162074554294976	0,00324149108589951	0,00162074554294976	0,00162074554294976	0,00162074554294976	0,00486223662884927	0,00324149108589951	0	0,00486223662884927	0,00162074554294976	0,00486223662884927	0,00486223662884927	0,00486223662884927	0,00324149108589951	0	0,00162074554294976	0	0	0,00162074554294976
Q6LA43	535	59401,37022	5,57655959335072	-0,590093457943925	0,138317757009346	0,14018691588785	0,0485981308411215	0,011214953271028	0,0598130841121495	0,0785046728971963	0,0242990654205607	0,0579439252336449	0,0317757009345794	0,0523364485981308	0,0766355140186916	0,0766355140186916	0,0242990654205607	0,0523364485981308	0,0803738317757009	0,0411214953271028	0,0317757009345794	0,0897196261682243	0,0579439252336449	0,0728971962616822	0,0186915887850467	0,0130841121495327	0,00374531835205993	0	0	0,00936329588014981	0,00187265917602996	0,00187265917602996	0	0,00749063670411985	0,00187265917602996	0,00374531835205993	0	0,00187265917602996	0,00187265917602996	0	0	0,00374531835205993	0	0,00749063670411985	0,00187265917602996	0,00187265917602996	0	0	0,00187265917602996
Q9C9F6	755	86180,86946	4,71805860923348	-0,519867549668874	0,154966887417219	0,11523178807947	0,0344370860927152	0,0132450331125828	0,0768211920529801	0,0781456953642384	0,0370860927152318	0,0291390728476821	0,0251655629139073	0,0900662251655629	0,0635761589403974	0,0781456953642384	0,0397350993377483	0,0874172185430464	0,0490066225165563	0,0304635761589404	0,0264900662251656	0,109933774834437	0,0503311258278146	0,0397350993377483	0,0145695364238411	0,0264900662251656	0,0013262599469496	0,0013262599469496	0,0013262599469496	0	0,0013262599469496	0,0013262599469496	0	0,00397877984084881	0	0,00530503978779841	0	0,00663129973474801	0	0,0013262599469496	0	0,00928381962864721	0	0	0	0,0013262599469496	0,0013262599469496	0	0
Q93WK5	727	79661,97406	7,63487972048822	-0,88060522696011	0,1292984869326	0,165061898211829	0,0508940852819807	0,0165061898211829	0,063273727647868	0,0660247592847318	0,0206327372764787	0,0811554332874828	0,0343878954607978	0,0371389270976616	0,0729023383768913	0,0605226960110041	0,0233837689133425	0,078404401650619	0,0357634112792297	0,0343878954607978	0,0577716643741403	0,134800550206327	0,0481430536451169	0,0591471801925722	0,00962861072902338	0,015130674002751	0,0068870523415978	0	0,00137741046831956	0,00413223140495868	0,00275482093663912	0,00413223140495868	0	0	0	0,00413223140495868	0,00137741046831956	0,00275482093663912	0,00413223140495868	0,00275482093663912	0	0,0068870523415978	0,00275482093663912	0,00413223140495868	0,00137741046831956	0,00137741046831956	0,00137741046831956	0	0,00275482093663912
Q43870	476	53637,5837	6,14614224574812	-0,378781512605042	0,123949579831933	0,138655462184874	0,0525210084033613	0,00420168067226891	0,0546218487394958	0,069327731092437	0,0420168067226891	0,0651260504201681	0,0273109243697479	0,0525210084033613	0,0630252100840336	0,0966386554621849	0,0336134453781513	0,0525210084033613	0,0651260504201681	0,0315126050420168	0,0483193277310924	0,0798319327731092	0,046218487394958	0,069327731092437	0,0126050420168067	0,0336134453781513	0,00210526315789474	0	0,00421052631578947	0,00210526315789474	0,00421052631578947	0,00631578947368421	0	0,00210526315789474	0,00631578947368421	0,00421052631578947	0	0,00210526315789474	0,00210526315789474	0	0,00631578947368421	0,00210526315789474	0	0,00421052631578947	0	0,00210526315789474	0	0	0
Q42563	192	21008,42174	5,68516826036057	0,228645833333333	0,130208333333333	0,130208333333333	0,0833333333333333	0,0208333333333333	0,0520833333333333	0,078125	0,0520833333333333	0,0833333333333333	0,015625	0,0729166666666667	0,0677083333333333	0,114583333333333	0,0208333333333333	0,0208333333333333	0,0625	0,0208333333333333	0,046875	0,0364583333333333	0,03125	0,0989583333333333	0	0,0208333333333333	0	0,00523560209424084	0	0,00523560209424084	0,00523560209424084	0,0104712041884817	0	0,0157068062827225	0,00523560209424084	0,0104712041884817	0	0	0	0	0,00523560209424084	0,00523560209424084	0,00523560209424084	0,0104712041884817	0	0	0,00523560209424084	0	0
Q8GY91	329	36239,31986	8,99108530381241	-0,183890577507599	0,109422492401216	0,151975683890578	0,0759878419452888	0,0182370820668693	0,0547112462006079	0,0547112462006079	0,0486322188449848	0,0668693009118541	0,0212765957446809	0,0395136778115502	0,0851063829787234	0,0942249240121581	0,0243161094224924	0,027355623100304	0,0486322188449848	0,0243161094224924	0,0455927051671733	0,0972644376899696	0,0577507598784195	0,0820668693009119	0,0151975683890578	0,0182370820668693	0,00609756097560976	0	0,00304878048780488	0,00609756097560976	0	0,00914634146341463	0,00304878048780488	0	0,0121951219512195	0,00609756097560976	0	0	0	0,00304878048780488	0	0,00914634146341463	0,00304878048780488	0,00304878048780488	0,00304878048780488	0,00914634146341463	0	0	0,00304878048780488
Q42593	426	46091,71974	6,80724942276523	-0,284272300469484	0,117370892018779	0,13849765258216	0,103286384976526	0,00938967136150235	0,0610328638497653	0,0563380281690141	0,0422535211267606	0,0727699530516432	0,0234741784037559	0,0469483568075117	0,07981220657277	0,0985915492957746	0,0117370892018779	0,0375586854460094	0,068075117370892	0,0140845070422535	0,0352112676056338	0,105633802816901	0,039906103286385	0,0516431924882629	0,0117370892018779	0,0305164319248826	0,0164705882352941	0	0,00470588235294118	0,0117647058823529	0,00235294117647059	0,0117647058823529	0,00470588235294118	0,00705882352941176	0,00941176470588235	0,00941176470588235	0	0,00470588235294118	0,00235294117647059	0,00235294117647059	0,00235294117647059	0,00941176470588235	0,00235294117647059	0,00235294117647059	0	0	0,00235294117647059	0	0
Q9SQG2	471	51192,97848	8,47018981271139	-0,155626326963907	0,104033970276008	0,131634819532909	0,0997876857749469	0,0148619957537155	0,0424628450106157	0,0615711252653928	0,029723991507431	0,089171974522293	0,0191082802547771	0,0318471337579618	0,0615711252653928	0,10828025477707	0,0191082802547771	0,0424628450106157	0,0509554140127389	0,0254777070063694	0,0509554140127389	0,0700636942675159	0,0445859872611465	0,0849256900212314	0,00636942675159236	0,0467091295116773	0,0148936170212766	0,00212765957446809	0,00212765957446809	0,00851063829787234	0,00212765957446809	0,00851063829787234	0	0,00851063829787234	0,00212765957446809	0,00638297872340425	0	0,00638297872340425	0,00212765957446809	0	0,00212765957446809	0,0106382978723404	0,00638297872340425	0,0106382978723404	0,00212765957446809	0,00425531914893617	0	0	0
Q6NQA8	488	53504,14338	7,1826138068103	-0,192827868852459	0,108606557377049	0,133196721311475	0,0758196721311475	0,0122950819672131	0,0532786885245902	0,055327868852459	0,0573770491803279	0,0799180327868853	0,0245901639344262	0,0532786885245902	0,0778688524590164	0,0901639344262295	0,0204918032786885	0,0245901639344262	0,0368852459016393	0,0266393442622951	0,0307377049180328	0,120901639344262	0,0594262295081967	0,0532786885245902	0,0122950819672131	0,0348360655737705	0,00616016427104723	0	0,00205338809034908	0,00205338809034908	0,00205338809034908	0,0102669404517454	0	0,00205338809034908	0,00205338809034908	0,0082135523613963	0,00410677618069815	0,00205338809034908	0	0,00205338809034908	0	0,0164271047227926	0,0102669404517454	0	0,00205338809034908	0,00410677618069815	0,00205338809034908	0	0
Q9SA77	419	46310,5179	9,14123084392412	-0,258949880668258	0,102625298329356	0,15035799522673	0,0883054892601432	0,0119331742243437	0,0501193317422434	0,0525059665871122	0,035799522673031	0,081145584725537	0,0238663484486874	0,0572792362768496	0,0715990453460621	0,0835322195704057	0,0238663484486874	0,0405727923627685	0,045346062052506	0,0238663484486874	0,0548926014319809	0,0644391408114559	0,0668257756563246	0,0692124105011933	0,00715990453460621	0,0477326968973747	0,0119617224880383	0,00478468899521531	0,00717703349282297	0,00478468899521531	0,00239234449760766	0,00478468899521531	0,00478468899521531	0	0,00956937799043062	0,00717703349282297	0	0	0,00239234449760766	0	0,00478468899521531	0,00239234449760766	0,00478468899521531	0,0119617224880383	0,00239234449760766	0,00239234449760766	0,00239234449760766	0	0
O23461	1039	114260,06528	5,89142553907524	-0,123387872954764	0,121270452358037	0,129932627526468	0,0914340712223292	0,0211742059672762	0,0548604427333975	0,0664100096246391	0,0307988450433109	0,0779595765158807	0,0259865255052935	0,0606352261790183	0,0442733397497594	0,0914340712223292	0,0221366698748797	0,026948989412897	0,0433108758421559	0,0384985563041386	0,0596727622714148	0,0837343599615014	0,0346487006737247	0,0798845043310876	0,0115495668912416	0,0346487006737247	0,0115606936416185	0,00289017341040462	0,00674373795761079	0,00674373795761079	0,000963391136801541	0,00674373795761079	0,00192678227360308	0,00674373795761079	0,00385356454720617	0,00385356454720617	0,00192678227360308	0,00289017341040462	0,00481695568400771	0,00289017341040462	0,00578034682080925	0,00867052023121387	0,00289017341040462	0,00578034682080925	0	0,00385356454720617	0,000963391136801541	0	0
Q6F6B5	741	82582,38556	5,6348802130723	-0,351282051282051	0,136302294197031	0,134952766531714	0,0539811066126856	0,0134952766531714	0,0674763832658569	0,0688259109311741	0,0526315789473684	0,0809716599190283	0,0148448043184885	0,058029689608637	0,0593792172739541	0,0985155195681511	0,0175438596491228	0,0458839406207827	0,0364372469635627	0,0337381916329285	0,0607287449392713	0,0998650472334683	0,0445344129554656	0,0593792172739541	0,0148448043184885	0,0188933873144399	0,00135135135135135	0	0,00540540540540541	0,00135135135135135	0,00135135135135135	0,00405405405405405	0	0,00675675675675676	0,00135135135135135	0,00540540540540541	0	0,00405405405405405	0,00135135135135135	0	0,00405405405405405	0,00945945945945946	0,00135135135135135	0,00675675675675676	0	0	0	0	0
Q84N64	777	87169,72152	6,24975682759601	-0,278764478764479	0,133848133848134	0,146718146718147	0,0733590733590734	0,0154440154440154	0,0527670527670528	0,0810810810810811	0,045045045045045	0,0527670527670528	0,0218790218790219	0,0514800514800515	0,0656370656370656	0,11969111969112	0,018018018018018	0,0283140283140283	0,0424710424710425	0,0437580437580438	0,0592020592020592	0,0862290862290862	0,0540540540540541	0,0592020592020592	0,00643500643500643	0,0231660231660232	0,00128865979381443	0,00257731958762887	0,00128865979381443	0,00644329896907216	0,0038659793814433	0,00257731958762887	0	0,0038659793814433	0,00644329896907216	0,0115979381443299	0,00128865979381443	0	0,0077319587628866	0,0038659793814433	0,0038659793814433	0,0077319587628866	0,00128865979381443	0,00515463917525773	0	0,00257731958762887	0	0	0
Q9FIG9	801	88259,03222	4,7622876405212	-0,15792759051186	0,14856429463171	0,112359550561798	0,0986267166042447	0,00998751560549313	0,0724094881398252	0,0761548064918851	0,0411985018726592	0,0574282147315855	0,00998751560549313	0,0399500624219725	0,0436953807740325	0,107365792759051	0,0237203495630462	0,0274656679151061	0,0474406991260924	0,0337078651685393	0,0586766541822722	0,0823970037453183	0,0549313358302122	0,0799001248439451	0,0124843945068664	0,0224719101123595	0,01125	0,0025	0,00625	0,00875	0,00625	0,00375	0	0,00375	0,0025	0,0175	0,00625	0	0,00125	0,005	0,00375	0,0075	0,01125	0,00125	0	0	0,00125	0	0
Q9SHU5	205	23080,21156	9,66140398868325	-0,292682926829268	0,102439024390244	0,160975609756098	0,0487804878048781	0,00975609756097561	0,0341463414634146	0,0682926829268293	0,0390243902439024	0,0829268292682927	0,0146341463414634	0,0585365853658537	0,0682926829268293	0,11219512195122	0,00975609756097561	0,0439024390243902	0,0292682926829268	0,0292682926829268	0,0780487804878049	0,0926829268292683	0,0585365853658537	0,0731707317073171	0,0195121951219512	0,0292682926829268	0	0,00490196078431373	0	0,00490196078431373	0	0	0	0,00490196078431373	0,00490196078431373	0,00490196078431373	0	0,00980392156862745	0	0,00490196078431373	0,00980392156862745	0	0	0	0	0	0	0	0
Q94JM3	859	95699,77216	6,18420452381584	-0,69592549476135	0,126891734575087	0,139697322467986	0,0733410942956927	0,0128055878928987	0,0547147846332945	0,0721769499417928	0,0337601862630966	0,0593713620488941	0,0232828870779977	0,030267753201397	0,0488940628637951	0,0686845168800931	0,0267753201396973	0,0488940628637951	0,0710128055878929	0,0477299185098952	0,0675203725261933	0,107101280558789	0,0535506402793946	0,0605355064027939	0,0162980209545984	0,0232828870779977	0,00699300699300699	0,00116550116550117	0,0034965034965035	0,00466200466200466	0,00116550116550117	0,00699300699300699	0	0,00233100233100233	0,00582750582750583	0,00699300699300699	0,00116550116550117	0,00466200466200466	0,00699300699300699	0,00582750582750583	0,00233100233100233	0,00815850815850816	0,00233100233100233	0,00116550116550117	0,00116550116550117	0	0,00116550116550117	0,00116550116550117	0,00116550116550117
P93022	1164	128884,7473	6,36963305461236	-0,687886597938144	0,0764604810996564	0,0962199312714777	0,0618556701030928	0,00859106529209622	0,0472508591065292	0,0292096219931271	0,0343642611683849	0,0652920962199313	0,0283505154639175	0,0300687285223368	0,0283505154639175	0,0962199312714777	0,024914089347079	0,0541237113402062	0,0687285223367698	0,152920962199313	0,0395189003436426	0,108247422680412	0,0463917525773196	0,0463917525773196	0,0111683848797251	0,0180412371134021	0,0103181427343078	0,00171969045571797	0,000859845227858985	0,00257953568357696	0	0,00515907136715391	0,00257953568357696	0,00257953568357696	0,00171969045571797	0,00429922613929493	0,00171969045571797	0,00343938091143594	0,00515907136715391	0,00687876182287188	0,000859845227858985	0,00773860705073087	0,000859845227858985	0,00171969045571797	0,000859845227858985	0,000859845227858985	0,000859845227858985	0	0
Q9SKN5	693	76720,00534	7,63183023939502	-0,383549783549784	0,108225108225108	0,135642135642136	0,0764790764790765	0,0144300144300144	0,0505050505050505	0,0577200577200577	0,051948051948052	0,0779220779220779	0,025974025974026	0,0432900432900433	0,0490620490620491	0,0779220779220779	0,0274170274170274	0,051948051948052	0,062049062049062	0,0346320346320346	0,0606060606060606	0,0836940836940837	0,0562770562770563	0,062049062049062	0,0158730158730159	0,0202020202020202	0,00578034682080925	0,00289017341040462	0,00433526011560694	0,0101156069364162	0,00289017341040462	0,00578034682080925	0,00144508670520231	0	0,00578034682080925	0	0,00433526011560694	0,00433526011560694	0,00433526011560694	0,00289017341040462	0,00578034682080925	0,00433526011560694	0,00289017341040462	0,00578034682080925	0,00144508670520231	0	0,00289017341040462	0	0
Q93Z70	401	44135,29414	8,46097697332575	-0,143890274314214	0,104738154613466	0,14713216957606	0,0773067331670823	0,0124688279301746	0,0399002493765586	0,0648379052369077	0,029925187032419	0,0698254364089776	0,0349127182044888	0,0673316708229426	0,057356608478803	0,0922693266832918	0,0249376558603491	0,027431421446384	0,0548628428927681	0,0399002493765586	0,0548628428927681	0,0822942643391521	0,0548628428927681	0,0822942643391521	0,00498753117206983	0,027431421446384	0	0	0,01	0,0075	0,0025	0,005	0	0,0025	0,0075	0,005	0	0,01	0,0025	0,005	0,0025	0,0125	0	0,005	0	0	0	0,0025	0
Q9ZPF5	344	37979,99194	5,90473978978477	-0,239244186046512	0,13953488372093	0,148255813953488	0,0668604651162791	0,00581395348837209	0,063953488372093	0,0755813953488372	0,0319767441860465	0,0959302325581395	0,0261627906976744	0,0523255813953488	0,0494186046511628	0,101744186046512	0,0290697674418605	0,0261627906976744	0,0494186046511628	0,0290697674418605	0,0726744186046512	0,063953488372093	0,0377906976744186	0,0901162790697674	0,00581395348837209	0,0261627906976744	0,0087463556851312	0	0,00583090379008746	0	0	0	0,00583090379008746	0,00291545189504373	0,0116618075801749	0,00583090379008746	0,00291545189504373	0	0,00583090379008746	0	0,00583090379008746	0,00583090379008746	0,00291545189504373	0,00291545189504373	0	0	0	0	0
Q9ZUR7	468	48713,14278	6,21103741362065	0,141452991452991	0,10042735042735	0,108974358974359	0,138888888888889	0,0170940170940171	0,0491452991452991	0,0512820512820513	0,0256410256410256	0,0897435897435897	0,014957264957265	0,0555555555555556	0,0641025641025641	0,0705128205128205	0,0235042735042735	0,0277777777777778	0,0299145299145299	0,0256410256410256	0,0299145299145299	0,0897435897435897	0,0662393162393162	0,10042735042735	0,0106837606837607	0,0192307692307692	0,0342612419700214	0,00214132762312634	0,00214132762312634	0,00428265524625268	0	0,019271948608137	0	0,00428265524625268	0,00856531049250535	0,00856531049250535	0	0,00214132762312634	0,00642398286937901	0,00214132762312634	0,00428265524625268	0,00856531049250535	0,0107066381156317	0,0171306209850107	0,00428265524625268	0	0	0	0,00428265524625268
Q949V6	597	68788,80232	5,55211550543189	-0,63500837520938	0,155778894472362	0,155778894472362	0,0469011725293132	0,0552763819095477	0,0737018425460637	0,0820770519262982	0,0418760469011725	0,0452261306532663	0,0301507537688442	0,0418760469011725	0,0703517587939698	0,0837520938023451	0,0251256281407035	0,0418760469011725	0,0268006700167504	0,050251256281407	0,0552763819095477	0,0971524288107203	0,0385259631490787	0,0435510887772194	0,0150753768844221	0,0351758793969849	0,00503355704697987	0,00167785234899329	0,00335570469798658	0,00335570469798658	0,00167785234899329	0,00335570469798658	0,00503355704697987	0,00503355704697987	0,00335570469798658	0	0	0	0	0,00335570469798658	0,00167785234899329	0,00335570469798658	0,00167785234899329	0,00335570469798658	0	0,00167785234899329	0	0	0,00335570469798658
Q8W468	567	64753,38532	4,90416277990554	-0,655026455026455	0,167548500881834	0,137566137566138	0,0670194003527337	0,0582010582010582	0,0864197530864197	0,0811287477954145	0,037037037037037	0,0529100529100529	0,0229276895943563	0,037037037037037	0,0617283950617284	0,0687830687830688	0,0123456790123457	0,0440917107583774	0,037037037037037	0,0317460317460317	0,0529100529100529	0,0828924162257496	0,0476190476190476	0,0458553791887125	0,0229276895943563	0,0493827160493827	0,0088339222614841	0,00353356890459364	0,0106007067137809	0,00706713780918728	0	0,00176678445229682	0,00176678445229682	0,00353356890459364	0,00530035335689046	0,00353356890459364	0	0,00176678445229682	0,00353356890459364	0	0	0,00176678445229682	0,00176678445229682	0,00530035335689046	0,00353356890459364	0,00353356890459364	0,00353356890459364	0,00176678445229682	0,00530035335689046
Q84JT7	562	63314,0719	7,46757320056206	-0,578291814946619	0,142348754448399	0,158362989323843	0,0640569395017794	0,0231316725978648	0,0658362989323843	0,0765124555160142	0,0373665480427046	0,0622775800711744	0,0142348754448399	0,0391459074733096	0,0871886120996441	0,096085409252669	0,0160142348754448	0,0338078291814947	0,0533807829181495	0,0284697508896797	0,0569395017793594	0,099644128113879	0,0444839857651246	0,0498220640569395	0,0231316725978648	0,0284697508896797	0	0,0017825311942959	0,0035650623885918	0,0053475935828877	0,0053475935828877	0,0053475935828877	0	0	0,0106951871657754	0,0053475935828877	0,0017825311942959	0,0053475935828877	0,0017825311942959	0	0,0017825311942959	0,0089126559714795	0,0017825311942959	0,0053475935828877	0	0	0,0017825311942959	0	0,0017825311942959
Q9LDD4	573	65665,54568	7,97512959019753	-0,64066317626527	0,151832460732984	0,179755671902269	0,0471204188481675	0,0349040139616056	0,0680628272251309	0,0837696335078534	0,0418848167539267	0,0663176265270506	0,0226876090750436	0,0401396160558464	0,0715532286212914	0,0837696335078534	0,0174520069808028	0,0453752181500873	0,031413612565445	0,0261780104712042	0,0855148342059337	0,0942408376963351	0,0279232111692845	0,0663176265270506	0,0209424083769634	0,0244328097731239	0,00174825174825175	0	0,00174825174825175	0,00699300699300699	0,0034965034965035	0,0034965034965035	0	0,00174825174825175	0,0034965034965035	0,00524475524475524	0	0	0	0,0034965034965035	0,0034965034965035	0,00174825174825175	0,00174825174825175	0,00874125874125874	0	0	0,0034965034965035	0,00174825174825175	0
Q940Y3	786	86568,99494	4,56224690820748	-0,775063613231552	0,202290076335878	0,131043256997455	0,0636132315521628	0,00508905852417303	0,0826972010178117	0,119592875318066	0,0190839694656489	0,0610687022900763	0,0292620865139949	0,0356234096692112	0,0547073791348601	0,0699745547073791	0,0216284987277354	0,0585241730279898	0,0610687022900763	0,0292620865139949	0,0470737913486005	0,083969465648855	0,0559796437659033	0,0852417302798982	0,00763358778625954	0,0089058524173028	0,00509554140127389	0	0,00382165605095541	0,00764331210191083	0,00127388535031847	0,00254777070063694	0,00127388535031847	0,00254777070063694	0,00254777070063694	0,00509554140127389	0,00127388535031847	0,00764331210191083	0,00254777070063694	0	0,00254777070063694	0,0089171974522293	0,00127388535031847	0,00764331210191083	0	0	0	0	0
P05466	520	55733,46026	6,29668252023676	-0,0365384615384615	0,109615384615385	0,115384615384615	0,0826923076923077	0,0192307692307692	0,0538461538461538	0,0557692307692308	0,0211538461538462	0,0826923076923077	0,00961538461538462	0,0538461538461538	0,0576923076923077	0,0961538461538462	0,0326923076923077	0,0384615384615385	0,05	0,0211538461538462	0,0480769230769231	0,0923076923076923	0,0653846153846154	0,0884615384615385	0,00769230769230769	0,0230769230769231	0,00963391136801541	0,00192678227360308	0,00578034682080925	0,00578034682080925	0,00385356454720617	0,00578034682080925	0	0,00578034682080925	0	0,00963391136801541	0,00578034682080925	0,00192678227360308	0,00192678227360308	0,00192678227360308	0	0,0115606936416185	0,00192678227360308	0,00578034682080925	0	0,00385356454720617	0,00192678227360308	0	0
P57720	436	47317,17134	8,36682807922833	-0,314220183486239	0,103211009174312	0,13302752293578	0,0711009174311927	0,018348623853211	0,0389908256880734	0,0642201834862385	0,0321100917431193	0,0917431192660551	0,0229357798165138	0,0596330275229358	0,036697247706422	0,0711009174311927	0,0252293577981651	0,036697247706422	0,0573394495412844	0,0458715596330275	0,073394495412844	0,0802752293577982	0,0802752293577982	0,073394495412844	0	0,0206422018348624	0,00229885057471264	0,00229885057471264	0,00229885057471264	0,00459770114942529	0,00229885057471264	0,00459770114942529	0	0,00229885057471264	0,00459770114942529	0,00689655172413793	0,00229885057471264	0	0,00459770114942529	0,00459770114942529	0,00459770114942529	0,00229885057471264	0,00919540229885057	0,00689655172413793	0	0,00459770114942529	0	0	0
Q9FNJ8	425	45927,36294	6,56579969687704	-0,0976470588235294	0,0941176470588235	0,122352941176471	0,12	0,0164705882352941	0,0470588235294118	0,0470588235294118	0,0376470588235294	0,0541176470588235	0,0352941176470588	0,0494117647058823	0,0352941176470588	0,0823529411764706	0,0117647058823529	0,0423529411764706	0,0564705882352941	0,04	0,0517647058823529	0,103529411764706	0,0494117647058823	0,0847058823529412	0,00705882352941176	0,0282352941176471	0,0235849056603774	0	0,00707547169811321	0,0117924528301887	0,0117924528301887	0,00471698113207547	0	0,00707547169811321	0,00235849056603774	0,00707547169811321	0	0,00235849056603774	0,00235849056603774	0,00707547169811321	0,00943396226415094	0,00707547169811321	0	0,00943396226415094	0	0,00707547169811321	0,00235849056603774	0	0,00471698113207547
P29976	525	57978,16192	8,28115547716576	-0,312190476190476	0,11047619047619	0,142857142857143	0,0914285714285714	0,0171428571428571	0,0495238095238095	0,060952380952381	0,04	0,0685714285714286	0,0266666666666667	0,0419047619047619	0,0457142857142857	0,0933333333333333	0,0228571428571429	0,0476190476190476	0,0457142857142857	0,0361904761904762	0,0704761904761905	0,08	0,060952380952381	0,0685714285714286	0,00952380952380952	0,0228571428571429	0,00763358778625954	0,00190839694656489	0,00381679389312977	0,00954198473282443	0,0133587786259542	0,00572519083969466	0,00381679389312977	0,00190839694656489	0,00190839694656489	0,00763358778625954	0	0,00572519083969466	0,00190839694656489	0	0,00381679389312977	0,00572519083969466	0,00572519083969466	0,00954198473282443	0	0,00190839694656489	0,00190839694656489	0	0,00381679389312977
Q84M92	441	48936,08428	5,20289230121222	-0,357142857142857	0,147392290249433	0,133786848072562	0,0566893424036281	0,018140589569161	0,0702947845804989	0,0770975056689342	0,0317460317460317	0,0680272108843537	0,018140589569161	0,0566893424036281	0,0702947845804989	0,0702947845804989	0,036281179138322	0,0204081632653061	0,054421768707483	0,0317460317460317	0,0453514739229025	0,102040816326531	0,0498866213151927	0,0793650793650794	0,0090702947845805	0,0340136054421769	0,00227272727272727	0	0,00227272727272727	0,00681818181818182	0,00227272727272727	0,00909090909090909	0	0,00227272727272727	0,00227272727272727	0,00227272727272727	0,00454545454545455	0	0,00227272727272727	0	0,00227272727272727	0,00681818181818182	0,00454545454545455	0,00681818181818182	0	0	0	0	0,00227272727272727
Q940Z2	724	83051,55154	5,27270944387525	-0,723066298342541	0,167127071823204	0,151933701657459	0,0566298342541436	0,0138121546961326	0,0621546961325967	0,104972375690608	0,0359116022099447	0,0635359116022099	0,0124309392265193	0,0566298342541436	0,0580110497237569	0,0842541436464088	0,0234806629834254	0,0428176795580111	0,0552486187845304	0,0414364640883978	0,0814917127071823	0,0649171270718232	0,0483425414364641	0,0455801104972376	0,00966850828729282	0,0386740331491713	0,00691562932226833	0,00138312586445367	0	0,00968188105117566	0,00968188105117566	0,00276625172890733	0	0,00138312586445367	0,00138312586445367	0	0,00138312586445367	0,00276625172890733	0,00138312586445367	0,00276625172890733	0,00553250345781466	0,00553250345781466	0,00138312586445367	0,00138312586445367	0,00138312586445367	0	0,00138312586445367	0	0
Q8LGE3	421	46943,22516	6,08082100299183	-0,131353919239905	0,121140142517815	0,135391923990499	0,0522565320665083	0,0190023752969121	0,0617577197149644	0,0593824228028504	0,0451306413301663	0,0570071258907363	0,0285035629453682	0,0546318289786223	0,0522565320665083	0,130641330166271	0,0142517814726841	0,0356294536817102	0,0522565320665083	0,0308788598574822	0,0546318289786223	0,0926365795724466	0,0593824228028504	0,0688836104513064	0,00475059382422803	0,0261282660332542	0,00476190476190476	0	0,00476190476190476	0,00476190476190476	0,00238095238095238	0,00476190476190476	0,00238095238095238	0,00476190476190476	0,00476190476190476	0	0	0	0,00476190476190476	0	0,00476190476190476	0,00476190476190476	0	0,00476190476190476	0	0	0	0	0
Q9FKT0	471	52509,47842	9,21885441486193	0,0350318471337579	0,0785562632696391	0,123142250530786	0,0658174097664544	0,0233545647558386	0,0382165605095541	0,0403397027600849	0,0509554140127389	0,0721868365180467	0,0169851380042463	0,0636942675159236	0,0530785562632696	0,104033970276008	0,0339702760084926	0,0276008492569002	0,0467091295116773	0,0509554140127389	0,0530785562632696	0,101910828025478	0,0424628450106157	0,0679405520169851	0,0233545647558386	0,0233545647558386	0,00425531914893617	0,00212765957446809	0	0,00425531914893617	0,00212765957446809	0,00425531914893617	0	0,00425531914893617	0,00425531914893617	0,00638297872340425	0,00212765957446809	0	0	0,00212765957446809	0,00425531914893617	0,00851063829787234	0,00425531914893617	0,0106382978723404	0,00212765957446809	0	0,00212765957446809	0	0,00212765957446809
P45951	536	60259,71748	9,11410416717973	-0,582462686567164	0,123134328358209	0,167910447761194	0,0447761194029851	0,0130597014925373	0,0522388059701493	0,0708955223880597	0,0317164179104478	0,0690298507462687	0,0223880597014925	0,0597014925373134	0,0876865671641791	0,0895522388059701	0,0167910447761194	0,0466417910447761	0,0373134328358209	0,041044776119403	0,0578358208955224	0,0988805970149254	0,0634328358208955	0,0578358208955224	0,0130597014925373	0,0261194029850746	0,00373831775700935	0	0	0,00186915887850467	0,00186915887850467	0,00373831775700935	0,00373831775700935	0,00747663551401869	0,00747663551401869	0,00186915887850467	0,00186915887850467	0,00373831775700935	0	0,00186915887850467	0	0	0,00186915887850467	0	0	0,00373831775700935	0,00186915887850467	0	0
Q9FXD6	521	58577,83726	5,14327452964321	-0,451823416506718	0,149712092130518	0,134357005758157	0,0422264875239923	0,0115163147792706	0,0767754318618042	0,072936660268714	0,0345489443378119	0,0633397312859885	0,0211132437619962	0,036468330134357	0,0748560460652591	0,117082533589251	0,0287907869481766	0,0345489443378119	0,0633397312859885	0,036468330134357	0,0383877159309021	0,101727447216891	0,0326295585412668	0,0652591170825336	0,017274472168906	0,0307101727447217	0	0,00192307692307692	0,00576923076923077	0	0,00192307692307692	0,00384615384615385	0,00384615384615385	0,00192307692307692	0	0,00192307692307692	0,00192307692307692	0,00384615384615385	0,00192307692307692	0	0,00384615384615385	0,00576923076923077	0,00192307692307692	0,00192307692307692	0	0	0	0	0,00384615384615385
Q940D0	690	75176,08042	5,94742864008717	-0,537971014492754	0,108695652173913	0,121739130434783	0,063768115942029	0,00434782608695652	0,0507246376811594	0,0579710144927536	0,0289855072463768	0,091304347826087	0,0318840579710145	0,0318840579710145	0,0333333333333333	0,0782608695652174	0,0405797101449275	0,0550724637681159	0,0536231884057971	0,0695652173913043	0,0565217391304348	0,111594202898551	0,0420289855072464	0,0739130434782609	0,0072463768115942	0,0173913043478261	0,00870827285921625	0	0,00290275761973875	0,00145137880986938	0,00435413642960813	0,00725689404934688	0	0	0	0,0058055152394775	0,00145137880986938	0	0,00290275761973875	0,00290275761973875	0	0,00725689404934688	0,0058055152394775	0,0101596516690856	0	0,00290275761973875	0	0	0
O82798	259	28296,8365	4,7929780318353	-0,293822393822394	0,166023166023166	0,127413127413127	0,0347490347490347	0,0154440154440154	0,0888030888030888	0,0772200772200772	0,0193050193050193	0,0501930501930502	0,00772200772200772	0,0540540540540541	0,0540540540540541	0,115830115830116	0,027027027027027	0,0231660231660232	0,0772200772200772	0,00772200772200772	0,0656370656370656	0,146718146718147	0,0424710424710425	0,0810810810810811	0,00386100386100386	0,00772200772200772	0	0	0,00387596899224806	0,00387596899224806	0	0	0	0	0	0,00387596899224806	0	0	0,00387596899224806	0,00387596899224806	0,00387596899224806	0,00387596899224806	0	0,00775193798449612	0	0	0	0	0
Q9FRX6	562	64043,36336	6,29442888969388	-0,327935943060498	0,126334519572954	0,145907473309609	0,0640569395017794	0,0142348754448399	0,0765124555160142	0,0498220640569395	0,0551601423487545	0,0462633451957295	0,0302491103202847	0,0711743772241993	0,0587188612099644	0,0871886120996441	0,0195729537366548	0,0480427046263345	0,0711743772241993	0,0249110320284698	0,0569395017793594	0,0604982206405694	0,0587188612099644	0,0569395017793594	0,0124555160142349	0,0373665480427046	0,0035650623885918	0	0,0035650623885918	0,0035650623885918	0,0035650623885918	0,0071301247771836	0,0035650623885918	0,0035650623885918	0,0053475935828877	0,0035650623885918	0	0,0053475935828877	0,0035650623885918	0	0,0035650623885918	0,0035650623885918	0	0,0035650623885918	0	0,0071301247771836	0,0035650623885918	0,0017825311942959	0,0017825311942959
Q9SG80	678	75043,61672	5,4953524219944	-0,272566371681416	0,119469026548673	0,117994100294985	0,0737463126843658	0,0117994100294985	0,0604719764011799	0,0589970501474926	0,0501474926253687	0,079646017699115	0,0221238938053097	0,0530973451327434	0,056047197640118	0,0693215339233038	0,0250737463126844	0,0486725663716814	0,0442477876106195	0,0221238938053097	0,0398230088495575	0,103244837758112	0,051622418879056	0,0707964601769911	0,0250737463126844	0,0339233038348083	0,00295420974889217	0	0,00295420974889217	0,00738552437223043	0,00443131462333826	0,00590841949778434	0	0,00590841949778434	0,00443131462333826	0,00443131462333826	0,00147710487444609	0,00295420974889217	0,00295420974889217	0,00147710487444609	0,00295420974889217	0,0132939438700148	0,00443131462333826	0,00443131462333826	0	0,00147710487444609	0	0	0,00295420974889217
Q9SI61	566	61841,7419	5,84049794456218	-0,0722614840989399	0,11660777385159	0,123674911660777	0,0600706713780919	0,0176678445229682	0,0477031802120141	0,068904593639576	0,0530035335689046	0,0795053003533569	0,0247349823321555	0,0530035335689046	0,0512367491166078	0,0830388692579505	0,0141342756183746	0,0300353356890459	0,0653710247349823	0,0212014134275618	0,0477031802120141	0,104240282685512	0,0406360424028269	0,100706713780919	0,00176678445229682	0,0353356890459364	0,00530973451327434	0,00353982300884956	0	0	0,00176991150442478	0,00884955752212389	0,00176991150442478	0,00353982300884956	0,00353982300884956	0,00707964601769911	0,00176991150442478	0	0	0	0,00176991150442478	0,00884955752212389	0,00530973451327434	0,00530973451327434	0	0,00176991150442478	0,00176991150442478	0	0,00176991150442478
Q9C9M6	196	22132,42046	4,20165847150455	-0,475510204081633	0,183673469387755	0,0816326530612245	0,0510204081632653	0,0102040816326531	0,0714285714285714	0,112244897959184	0,0408163265306122	0,0357142857142857	0,0102040816326531	0,0510204081632653	0,0510204081632653	0,0816326530612245	0,0102040816326531	0,0510204081632653	0,0918367346938776	0,0663265306122449	0,0204081632653061	0,0612244897959184	0,0408163265306122	0,0969387755102041	0,00510204081632653	0,0408163265306122	0,0102564102564103	0	0,00512820512820513	0,00512820512820513	0	0	0	0,00512820512820513	0	0	0	0	0,0102564102564103	0,00512820512820513	0	0	0,00512820512820513	0,00512820512820513	0	0	0	0	0
Q6R0H0	287	32795,07838	9,61488746894186	-0,672822299651568	0,0940766550522648	0,191637630662021	0,0383275261324042	0,0174216027874564	0,0383275261324042	0,0557491289198606	0,0487804878048781	0,0278745644599303	0,0452961672473868	0,0452961672473868	0,0940766550522648	0,0696864111498258	0,0209059233449477	0,0592334494773519	0,0731707317073171	0,0348432055749129	0,0522648083623693	0,0975609756097561	0,0836236933797909	0,0662020905923345	0,00696864111498258	0,024390243902439	0	0	0	0,0034965034965035	0,0034965034965035	0	0,0034965034965035	0	0	0,00699300699300699	0	0,0034965034965035	0,00699300699300699	0,0034965034965035	0	0,0034965034965035	0,0034965034965035	0	0	0	0	0,0034965034965035	0,0034965034965035
Q84WW6	492	55284,1384	5,19668905829023	-0,742479674796748	0,172764227642276	0,154471544715447	0,0711382113821138	0,0365853658536585	0,0630081300813008	0,109756097560976	0,0264227642276423	0,0548780487804878	0,0182926829268293	0,0569105691056911	0,0995934959349594	0,0528455284552846	0,00813008130081301	0,0426829268292683	0,0345528455284553	0,0426829268292683	0,0365853658536585	0,0833333333333333	0,0548780487804878	0,0589430894308943	0,0121951219512195	0,0365853658536585	0,00203665987780041	0,00407331975560081	0	0,00814663951120163	0	0,00407331975560081	0	0,00610997963340122	0,0122199592668024	0,00407331975560081	0	0,00203665987780041	0	0,00610997963340122	0,00203665987780041	0,00610997963340122	0,00610997963340122	0,00407331975560081	0	0,00407331975560081	0	0	0,00203665987780041
Q2LAE1	1759	193226,0147	5,34293457872456	-0,774076179647527	0,150085275724844	0,140989198408186	0,0471859010801592	0,0210346787947698	0,0710631040363843	0,0790221716884593	0,0301307561114269	0,0790221716884593	0,0176236498010233	0,0471859010801592	0,0733371233655486	0,0665150653780557	0,0187606594656055	0,0557134735645253	0,0511654349061967	0,0415008527572484	0,0500284252416146	0,118249005116543	0,0545764638999431	0,0511654349061967	0,00625355315520182	0,0204661739624787	0,00455062571103527	0,00113765642775882	0,00341296928327645	0,00227531285551763	0,000568828213879408	0,00398179749715586	0,000568828213879408	0,00227531285551763	0,00511945392491468	0,00170648464163823	0,000568828213879408	0,00170648464163823	0,00284414106939704	0,00113765642775882	0,00170648464163823	0,0068259385665529	0,00341296928327645	0,00227531285551763	0,000568828213879408	0,000568828213879408	0	0	0,00170648464163823
Q949T8	497	56121,0085	8,54882021771436	-0,499396378269618	0,124748490945674	0,17907444668008	0,0583501006036217	0,0704225352112676	0,0523138832997988	0,0724346076458753	0,0402414486921529	0,062374245472837	0,0301810865191147	0,0402414486921529	0,0925553319919517	0,0563380281690141	0,0181086519114688	0,0402414486921529	0,0583501006036217	0,0362173038229376	0,0563380281690141	0,06841046277666	0,028169014084507	0,0784708249496982	0,0201207243460765	0,0201207243460765	0,00806451612903226	0	0	0,00201612903225806	0,00201612903225806	0,00403225806451613	0,00201612903225806	0	0,00806451612903226	0,00201612903225806	0	0,00403225806451613	0	0,00403225806451613	0,00403225806451613	0,00806451612903226	0,00201612903225806	0,00403225806451613	0,00201612903225806	0,00201612903225806	0,00201612903225806	0,00201612903225806	0,00201612903225806
O81058	200	22715,06576	4,4419207608595	-0,698	0,245	0,145	0,06	0,015	0,11	0,135	0,04	0,035	0,015	0,08	0,115	0,045	0,015	0,045	0,04	0,025	0,015	0,045	0,06	0,08	0,01	0,015	0,0050251256281407	0	0,0050251256281407	0,0050251256281407	0	0	0	0,0050251256281407	0,0150753768844221	0	0	0,0050251256281407	0	0	0,0050251256281407	0	0,0050251256281407	0,0050251256281407	0,0050251256281407	0	0,0050251256281407	0	0
A8MQG7	352	40734,00362	6,54481323786753	-0,785227272727273	0,176136363636364	0,196022727272727	0,0426136363636364	0,0170454545454545	0,0767045454545455	0,0994318181818182	0,0284090909090909	0,0397727272727273	0,0255681818181818	0,0596590909090909	0,0880681818181818	0,0909090909090909	0,0369318181818182	0,0454545454545455	0,0426136363636364	0,0369318181818182	0,0823863636363636	0,0795454545454545	0,0340909090909091	0,0539772727272727	0,00852272727272727	0,0113636363636364	0,00284900284900285	0	0,0056980056980057	0,00284900284900285	0	0,00284900284900285	0	0,00284900284900285	0,00284900284900285	0,00284900284900285	0,00854700854700855	0	0	0,00284900284900285	0,00284900284900285	0	0	0,0056980056980057	0	0	0	0	0
P49078	584	65619,81236	6,17289001288155	-0,332876712328767	0,126712328767123	0,147260273972603	0,0736301369863014	0,0136986301369863	0,0667808219178082	0,0599315068493151	0,0496575342465753	0,0787671232876712	0,035958904109589	0,0513698630136986	0,0599315068493151	0,0804794520547945	0,0308219178082192	0,0410958904109589	0,0479452054794521	0,0256849315068493	0,0513698630136986	0,0702054794520548	0,0410958904109589	0,0667808219178082	0,0171232876712329	0,0376712328767123	0,00514579759862779	0,00171526586620926	0,00171526586620926	0,00171526586620926	0,00514579759862779	0,00514579759862779	0,00343053173241852	0,00857632933104631	0,00514579759862779	0,00343053173241852	0,00171526586620926	0,00171526586620926	0,00171526586620926	0,00171526586620926	0,00686106346483705	0,00686106346483705	0,00171526586620926	0,00686106346483705	0	0,00343053173241852	0	0	0
Q56W64	359	38249,09652	4,86962803273663	-0,0504178272980501	0,119777158774373	0,0974930362116992	0,103064066852368	0,0250696378830084	0,0668523676880223	0,052924791086351	0,0334261838440111	0,0947075208913649	0,0167130919220056	0,0334261838440111	0,0445682451253482	0,052924791086351	0,0473537604456825	0,0417827298050139	0,0584958217270195	0,0222841225626741	0,0362116991643454	0,0752089136490251	0,0445682451253482	0,11142061281337	0,0139275766016713	0,0250696378830084	0,0111731843575419	0,00558659217877095	0,00558659217877095	0,00279329608938547	0,00279329608938547	0,00558659217877095	0,00279329608938547	0,00837988826815642	0,00279329608938547	0,00279329608938547	0,00558659217877095	0,00279329608938547	0	0	0,00558659217877095	0,00279329608938547	0,00558659217877095	0,0251396648044693	0,00279329608938547	0,00279329608938547	0	0	0,00279329608938547
O65268	408	42626,03512	6,03825961053312	-0,0137254901960784	0,110294117647059	0,117647058823529	0,129901960784314	0,0343137254901961	0,0465686274509804	0,0637254901960784	0,0220588235294118	0,110294117647059	0,017156862745098	0,0514705882352941	0,0392156862745098	0,0661764705882353	0,0318627450980392	0,0269607843137255	0,0318627450980392	0,0245098039215686	0,0612745098039216	0,0955882352941176	0,0416666666666667	0,0808823529411765	0,00980392156862745	0,0147058823529412	0,0294840294840295	0,00491400491400491	0,0122850122850123	0,00245700245700246	0	0,0171990171990172	0	0,00491400491400491	0,00245700245700246	0,00737100737100737	0,00737100737100737	0,00245700245700246	0,00245700245700246	0	0,00982800982800983	0,0122850122850123	0,00245700245700246	0,00982800982800983	0	0,00245700245700246	0,00245700245700246	0,00737100737100737	0,00245700245700246
Q8GXG1	325	34340,89186	4,86885912714266	0,0723076923076923	0,126153846153846	0,0984615384615385	0,104615384615385	0,0276923076923077	0,0523076923076923	0,0738461538461539	0,0307692307692308	0,12	0,0123076923076923	0,0676923076923077	0,04	0,0738461538461539	0,04	0,0430769230769231	0,0338461538461538	0,0153846153846154	0,0461538461538462	0,0615384615384615	0,0492307692307692	0,08	0,00615384615384615	0,0215384615384615	0,00925925925925926	0	0	0,00617283950617284	0,00308641975308642	0,0154320987654321	0	0,0123456790123457	0,00617283950617284	0,00617283950617284	0	0,00308641975308642	0,00308641975308642	0	0,00925925925925926	0,00617283950617284	0,00925925925925926	0,0154320987654321	0	0	0,00925925925925926	0	0
Q9S9K4	475	51827,68142	5,32899988542546	0,0233684210526316	0,115789473684211	0,111578947368421	0,0484210526315789	0,0273684210526316	0,0757894736842105	0,04	0,0547368421052632	0,0821052631578947	0,0231578947368421	0,0484210526315789	0,0589473684210526	0,101052631578947	0,0252631578947368	0,0357894736842105	0,04	0,0294736842105263	0,0294736842105263	0,0968421052631579	0,0589473684210526	0,0926315789473684	0,00631578947368421	0,0252631578947368	0,00210970464135021	0	0,00632911392405063	0	0,00421940928270042	0,00421940928270042	0	0	0,00210970464135021	0,00210970464135021	0	0,00210970464135021	0,00210970464135021	0,00210970464135021	0,00210970464135021	0,00632911392405063	0,00210970464135021	0,00632911392405063	0	0,00210970464135021	0	0	0,00210970464135021
Q9SZX3	494	53844,9449	6,25087308405124	-0,197773279352227	0,123481781376518	0,131578947368421	0,0870445344129555	0,0121457489878543	0,048582995951417	0,0748987854251012	0,0283400809716599	0,0829959514170041	0,01417004048583	0,0506072874493927	0,0708502024291498	0,0931174089068826	0,0263157894736842	0,0303643724696356	0,0404858299595142	0,0323886639676113	0,0465587044534413	0,0850202429149798	0,0546558704453441	0,0809716599190283	0,0101214574898785	0,0303643724696356	0,00608519269776876	0	0,00608519269776876	0,00811359026369168	0,00202839756592292	0,00811359026369168	0,00202839756592292	0,00608519269776876	0,00608519269776876	0,0101419878296146	0,00405679513184584	0,00202839756592292	0,00405679513184584	0	0,00202839756592292	0,00405679513184584	0,00405679513184584	0,0101419878296146	0	0,00202839756592292	0	0	0
Q9SD88	107	11743,6458	9,34156959109776	0,0785046728971962	0,0560747663551402	0,11214953271028	0,102803738317757	0,0186915887850467	0,0373831775700935	0,0186915887850467	0,0373831775700935	0,0560747663551402	0,0186915887850467	0,0747663551401869	0,0467289719626168	0,0747663551401869	0,0654205607476635	0,0654205607476635	0,0841121495327103	0,0280373831775701	0,0467289719626168	0,0934579439252336	0,0186915887850467	0,0654205607476635	0,00934579439252336	0,0373831775700935	0,00943396226415094	0	0	0	0	0	0	0,0188679245283019	0,00943396226415094	0	0,00943396226415094	0,00943396226415094	0,00943396226415094	0,00943396226415094	0	0,00943396226415094	0,00943396226415094	0,00943396226415094	0	0	0,00943396226415094	0	0
Q8S924	96	10570,96124	9,20604345343147	-0,0625	0,0833333333333333	0,135416666666667	0,0729166666666667	0,0104166666666667	0,0625	0,0208333333333333	0,0729166666666667	0,0625	0,0208333333333333	0,0416666666666667	0,0729166666666667	0,0729166666666667	0,0208333333333333	0,0520833333333333	0,0520833333333333	0,0208333333333333	0,0416666666666667	0,125	0,03125	0,104166666666667	0,0104166666666667	0,03125	0	0,0105263157894737	0	0	0,0105263157894737	0	0	0	0,0105263157894737	0	0	0	0,0105263157894737	0	0	0	0,0210526315789474	0	0,0105263157894737	0	0	0	0
O04291	852	93216,82334	5,83391703934802	-0,22018779342723	0,106807511737089	0,112676056338028	0,0880281690140845	0,0246478873239437	0,0516431924882629	0,0551643192488263	0,0328638497652582	0,0715962441314554	0,0211267605633803	0,039906103286385	0,0305164319248826	0,0915492957746479	0,0328638497652582	0,0410798122065728	0,0563380281690141	0,0516431924882629	0,0610328638497653	0,0938967136150235	0,0481220657276995	0,0727699530516432	0,0129107981220657	0,0223004694835681	0,0082256169212691	0,00117508813160987	0,00470035252643948	0,00587544065804935	0,00235017626321974	0,00587544065804935	0,00117508813160987	0,00352526439482961	0,00117508813160987	0,00940070505287897	0,00117508813160987	0,00352526439482961	0,00470035252643948	0,00470035252643948	0,00705052878965922	0,0105757931844888	0,00352526439482961	0,00587544065804935	0,00117508813160987	0,00235017626321974	0,00470035252643948	0,00117508813160987	0,00117508813160987
Q9ZU70	220	25700,36832	5,31399546867213	-0,907272727272727	0,181818181818182	0,168181818181818	0,0454545454545455	0,00454545454545455	0,0727272727272727	0,109090909090909	0,0318181818181818	0,05	0,0181818181818182	0,0363636363636364	0,0681818181818182	0,0909090909090909	0,0181818181818182	0,0590909090909091	0,0363636363636364	0,0454545454545455	0,0818181818181818	0,0681818181818182	0,0409090909090909	0,0681818181818182	0,0181818181818182	0,0363636363636364	0	0	0,0045662100456621	0,0091324200913242	0	0	0	0	0,0091324200913242	0	0	0,0045662100456621	0	0	0,0045662100456621	0,0045662100456621	0	0,0045662100456621	0	0,0045662100456621	0	0	0
Q9ZT48	632	71540,31506	5,58195222903521	-0,696993670886076	0,159810126582278	0,159810126582278	0,0569620253164557	0,0221518987341772	0,0806962025316456	0,0791139240506329	0,0253164556962025	0,0569620253164557	0,0268987341772152	0,0569620253164557	0,0680379746835443	0,0743670886075949	0,0221518987341772	0,0363924050632911	0,0458860759493671	0,0411392405063291	0,064873417721519	0,106012658227848	0,0300632911392405	0,055379746835443	0,00632911392405063	0,0443037974683544	0,00792393026941363	0	0	0,00475435816164818	0,00316957210776545	0,00158478605388273	0	0,00475435816164818	0,00475435816164818	0,00158478605388273	0,00158478605388273	0,00158478605388273	0	0,00158478605388273	0,00792393026941363	0,00950871632329636	0	0,00475435816164818	0	0,00158478605388273	0,00158478605388273	0,00158478605388273	0
Q0WWQ1	313	35331,10084	4,62654969450824	-0,545686900958467	0,188498402555911	0,134185303514377	0,0575079872204473	0,00958466453674121	0,105431309904153	0,0830670926517572	0,0319488817891374	0,0543130990415335	0,0287539936102236	0,0447284345047923	0,0638977635782748	0,0830670926517572	0,0287539936102236	0,0287539936102236	0,0575079872204473	0,0223642172523962	0,0415335463258786	0,0702875399361022	0,0638977635782748	0,073482428115016	0,012779552715655	0,0383386581469649	0,00641025641025641	0	0,00320512820512821	0,00320512820512821	0,00641025641025641	0,00641025641025641	0,00320512820512821	0	0	0,00320512820512821	0	0	0	0	0,00320512820512821	0,0128205128205128	0,00641025641025641	0,00320512820512821	0	0	0	0	0
Q2XPP4	478	52525,0667	4,65576365122081	-0,252092050209205	0,133891213389121	0,098326359832636	0,0627615062761506	0,0313807531380753	0,0815899581589958	0,0523012552301255	0,0397489539748954	0,0732217573221757	0,0188284518828452	0,0502092050209205	0,0355648535564854	0,0878661087866109	0,0188284518828452	0,0355648535564854	0,0439330543933054	0,0376569037656904	0,0439330543933054	0,131799163179916	0,0397489539748954	0,0627615062761506	0,0209205020920502	0,0313807531380753	0,00628930817610063	0,00209643605870021	0,00419287211740042	0	0,00209643605870021	0,00628930817610063	0,00209643605870021	0,00419287211740042	0	0,00838574423480084	0,00209643605870021	0,00419287211740042	0,00628930817610063	0,00419287211740042	0	0,00209643605870021	0,00419287211740042	0,00209643605870021	0,00209643605870021	0	0,00209643605870021	0,00209643605870021	0,00209643605870021
Q9FFI2	337	38476,63626	4,94542256820761	-0,326706231454006	0,148367952522255	0,121661721068249	0,0474777448071217	0,0148367952522255	0,0623145400593472	0,086053412462908	0,0385756676557863	0,0504451038575668	0,0148367952522255	0,0652818991097923	0,0623145400593472	0,100890207715134	0,0267062314540059	0,0445103857566766	0,0801186943620178	0,0326409495548961	0,0445103857566766	0,0682492581602374	0,0356083086053412	0,0682492581602374	0,0237388724035608	0,0326409495548961	0	0	0,00297619047619048	0,00297619047619048	0	0,00297619047619048	0	0,00595238095238095	0,00297619047619048	0,00297619047619048	0	0	0,00892857142857143	0,00595238095238095	0,00297619047619048	0,00297619047619048	0	0,00297619047619048	0	0,00297619047619048	0,00297619047619048	0	0
Q94CD5	697	76520,73476	4,94769780722875	-0,13974175035868	0,12051649928264	0,101865136298422	0,0731707317073171	0,0229555236728838	0,0688665710186514	0,0516499282639885	0,0416068866571019	0,0602582496413199	0,0186513629842181	0,0459110473457676	0,0416068866571019	0,12338593974175	0,0172166427546628	0,0559540889526542	0,0530846484935438	0,0315638450502152	0,0416068866571019	0,107604017216643	0,0473457675753228	0,0602582496413199	0,0186513629842181	0,0186513629842181	0,00574712643678161	0,00431034482758621	0,0028735632183908	0,00574712643678161	0,0028735632183908	0,00431034482758621	0	0,00574712643678161	0,0014367816091954	0,00718390804597701	0,0028735632183908	0,00718390804597701	0,00431034482758621	0	0,0014367816091954	0,00718390804597701	0	0,0100574712643678	0	0	0,0014367816091954	0	0
Q9XEB5	122	13879,92842	8,60611014582109	-0,288524590163934	0,131147540983607	0,155737704918033	0,0737704918032787	0,00819672131147541	0,0491803278688525	0,0819672131147541	0,0573770491803279	0,0573770491803279	0,00819672131147541	0,0573770491803279	0,0983606557377049	0,0655737704918033	0,040983606557377	0,0327868852459016	0,0573770491803279	0,0163934426229508	0,0491803278688525	0,0573770491803279	0,0491803278688525	0,0819672131147541	0	0,0573770491803279	0,00826446280991736	0	0,00826446280991736	0,0165289256198347	0	0,00826446280991736	0	0,0165289256198347	0,00826446280991736	0,00826446280991736	0	0	0	0	0	0	0	0	0	0	0	0	0
P48731	473	53899,13604	6,41538851691121	-0,534038054968288	0,109936575052854	0,137420718816068	0,0507399577167019	0,0126849894291755	0,0528541226215645	0,0570824524312896	0,0570824524312896	0,0380549682875264	0,0380549682875264	0,0422832980972516	0,0443974630021142	0,0930232558139535	0,0443974630021142	0,0739957716701903	0,0507399577167019	0,0465116279069767	0,0549682875264271	0,124735729386892	0,0465116279069767	0,040169133192389	0,0126849894291755	0,0190274841437632	0,00847457627118644	0	0	0,00211864406779661	0,00635593220338983	0,00211864406779661	0	0,00211864406779661	0,00211864406779661	0,00423728813559322	0,00211864406779661	0,00211864406779661	0,00211864406779661	0	0,00211864406779661	0,00847457627118644	0,00423728813559322	0	0	0,00211864406779661	0,00211864406779661	0	0
P46667	312	34790,22468	5,01541845873589	-0,707051282051282	0,163461538461538	0,137820512820513	0,0833333333333333	0,00961538461538462	0,0673076923076923	0,0961538461538462	0,0448717948717949	0,0608974358974359	0,016025641025641	0,0256410256410256	0,0641025641025641	0,0865384615384615	0,0224358974358974	0,0512820512820513	0,0448717948717949	0,0448717948717949	0,0576923076923077	0,0993589743589744	0,0448717948717949	0,0512820512820513	0,0128205128205128	0,016025641025641	0,00964630225080386	0,00321543408360129	0,00643086816720257	0,00321543408360129	0,00321543408360129	0,00643086816720257	0	0,00321543408360129	0,00321543408360129	0,0128617363344051	0	0,00643086816720257	0,00321543408360129	0,00321543408360129	0,00321543408360129	0,00321543408360129	0,00321543408360129	0,00964630225080386	0	0	0	0	0
P46897	258	30510,44146	5,51843156606889	-1,29961240310078	0,189922480620155	0,186046511627907	0,0426356589147287	0,0116279069767442	0,0658914728682171	0,124031007751938	0,0348837209302326	0,0387596899224806	0,0310077519379845	0,0193798449612403	0,0852713178294574	0,0697674418604651	0,0426356589147287	0,062015503875969	0,0348837209302326	0,062015503875969	0,0697674418604651	0,0852713178294574	0,0426356589147287	0,0310077519379845	0,0193798449612403	0,0271317829457364	0	0	0,00389105058365759	0,00389105058365759	0	0	0	0,00389105058365759	0	0,00778210116731518	0,00389105058365759	0	0	0	0,00778210116731518	0,00389105058365759	0,00389105058365759	0,00389105058365759	0	0	0	0	0,00389105058365759
Q07970	793	89046,38726	6,79857348143732	-0,665447667087011	0,145018915510719	0,162673392181589	0,064312736443884	0,0151324085750315	0,0529634300126103	0,0920554854981084	0,0264817150063052	0,0542244640605296	0,0201765447667087	0,0403530895334174	0,0807061790668348	0,103404791929382	0,0201765447667087	0,0378310214375788	0,0189155107187894	0,0744010088272383	0,0617906683480454	0,0970996216897856	0,0605296343001261	0,0592686002522068	0,00252206809583859	0,0176544766708701	0,00631313131313131	0,00126262626262626	0,00505050505050505	0,00252525252525253	0,00126262626262626	0,00378787878787879	0	0,00505050505050505	0,00883838383838384	0,00631313131313131	0	0,00126262626262626	0,00126262626262626	0,00378787878787879	0,00378787878787879	0,00631313131313131	0,00378787878787879	0,00126262626262626	0	0,00252525252525253	0	0	0
O81635	987	110007,37368	6,47076493999675	-0,620668693009119	0,129685916919959	0,145896656534954	0,0466058763931104	0,00810536980749747	0,0547112462006079	0,0749746707193516	0,0283687943262411	0,060790273556231	0,022289766970618	0,0466058763931104	0,0618034447821682	0,0891590678824721	0,0253292806484296	0,0577507598784195	0,049645390070922	0,0536980749746707	0,0618034447821682	0,116514690982776	0,0466058763931104	0,0699088145896656	0,0060790273556231	0,0192502532928065	0,0050709939148073	0	0,00304259634888438	0,00202839756592292	0,00202839756592292	0,00405679513184584	0	0,00202839756592292	0,00202839756592292	0,0050709939148073	0,00101419878296146	0,00202839756592292	0,00202839756592292	0,00202839756592292	0,00202839756592292	0,00304259634888438	0,00405679513184584	0,00202839756592292	0,00101419878296146	0,00202839756592292	0	0	0,00101419878296146
Q84W40	404	44628,11656	8,5183750506086	-0,305693069306931	0,0940594059405941	0,133663366336634	0,0420792079207921	0,0247524752475248	0,0618811881188119	0,0321782178217822	0,0495049504950495	0,0866336633663366	0,0297029702970297	0,0495049504950495	0,0247524752475248	0,103960396039604	0,0272277227722772	0,0594059405940594	0,0618811881188119	0,0272277227722772	0,0792079207920792	0,106435643564356	0,0544554455445545	0,051980198019802	0,00742574257425743	0,0198019801980198	0	0	0,00248138957816377	0	0	0,00744416873449132	0	0,00248138957816377	0	0,00744416873449132	0,00248138957816377	0	0	0	0,00496277915632754	0,00496277915632754	0,00744416873449132	0	0,00248138957816377	0	0	0,00248138957816377	0,00248138957816377
Q940Q4	472	52338,27326	6,16048870210934	-0,38114406779661	0,125	0,144067796610169	0,0360169491525424	0,0254237288135593	0,0635593220338983	0,0614406779661017	0,0508474576271186	0,0656779661016949	0,0338983050847458	0,0508474576271186	0,0550847457627119	0,103813559322034	0,0190677966101695	0,0466101694915254	0,0360169491525424	0,0296610169491525	0,0550847457627119	0,152542372881356	0,0402542372881356	0,0529661016949153	0,00847457627118644	0,0127118644067797	0,00636942675159236	0,00212314225053079	0	0,00212314225053079	0,00424628450106157	0,00212314225053079	0,00212314225053079	0	0	0,00212314225053079	0,00424628450106157	0,00424628450106157	0	0	0,00212314225053079	0,00212314225053079	0	0,00212314225053079	0	0	0,00212314225053079	0	0
Q9SZL4	145	16254,84606	5,52582635336754	0,366896551724138	0,103448275862069	0,110344827586207	0,0620689655172414	0,0758620689655172	0,0482758620689655	0,0551724137931034	0,0758620689655172	0,0551724137931034	0,0482758620689655	0,0620689655172414	0,0275862068965517	0,131034482758621	0,0206896551724138	0,0413793103448276	0,0689655172413793	0,00689655172413793	0,0344827586206897	0,0482758620689655	0,0482758620689655	0,0551724137931034	0,00689655172413793	0,0275862068965517	0,00694444444444444	0	0,00694444444444444	0,00694444444444444	0	0	0,0208333333333333	0,00694444444444444	0	0	0	0	0,00694444444444444	0	0	0	0	0,00694444444444444	0	0	0,00694444444444444	0,00694444444444444	0
Q9SKK8	377	42389,11486	6,59427276948381	-0,118832891246684	0,0981432360742706	0,111405835543767	0,0371352785145889	0,0610079575596817	0,0397877984084881	0,0583554376657825	0,0663129973474801	0,0397877984084881	0,0159151193633952	0,0397877984084881	0,0397877984084881	0,111405835543767	0,013262599469496	0,0530503978779841	0,0663129973474801	0,0318302387267905	0,0557029177718833	0,122015915119363	0,0557029177718833	0,0583554376657825	0,0106100795755968	0,0238726790450928	0	0	0	0	0	0	0	0,00265957446808511	0	0,00265957446808511	0	0,00531914893617021	0	0	0,0106382978723404	0,00531914893617021	0,00265957446808511	0,00265957446808511	0,00265957446808511	0,00265957446808511	0	0	0
Q8L9W3	163	17756,69136	7,50777139378282	0,266257668711656	0,0797546012269939	0,110429447852761	0,0797546012269939	0,0674846625766871	0,0122699386503067	0,0674846625766871	0,0306748466257669	0,0613496932515337	0,0245398773006135	0,049079754601227	0,0245398773006135	0,128834355828221	0,0245398773006135	0,0306748466257669	0,0736196319018405	0,0245398773006135	0,0613496932515337	0,0736196319018405	0,0674846625766871	0,0736196319018405	0,0122699386503067	0,0122699386503067	0,0123456790123457	0	0,00617283950617284	0,0185185185185185	0	0	0	0	0	0,0123456790123457	0	0	0,00617283950617284	0	0,00617283950617284	0	0,00617283950617284	0,0123456790123457	0	0	0,0123456790123457	0	0
Q8L9T5	304	34051,21728	6,46524698321329	-0,328618421052632	0,128289473684211	0,148026315789474	0,0690789473684211	0,0230263157894737	0,0559210526315789	0,0723684210526316	0,0526315789473684	0,0394736842105263	0,0263157894736842	0,0493421052631579	0,0164473684210526	0,0756578947368421	0,0361842105263158	0,0230263157894737	0,0657894736842105	0,0164473684210526	0,105263157894737	0,138157894736842	0,0559210526315789	0,0625	0,00657894736842105	0,00986842105263158	0,0132013201320132	0	0,0033003300330033	0	0	0,0066006600660066	0	0,0066006600660066	0	0	0,0033003300330033	0	0,0033003300330033	0	0,0099009900990099	0,0099009900990099	0,0066006600660066	0,0066006600660066	0	0	0,0033003300330033	0	0
Q8H7N9	353	38123,29558	5,86956628156697	-0,273654390934844	0,130311614730878	0,144475920679887	0,155807365439093	0,0254957507082153	0,0651558073654391	0,0651558073654391	0,0311614730878187	0,0481586402266289	0,0396600566572238	0,0141643059490085	0,0198300283286119	0,084985835694051	0,0141643059490085	0,0141643059490085	0,0623229461756374	0,0254957507082153	0,084985835694051	0,0878186968838527	0,0594900849858357	0,0764872521246459	0,0141643059490085	0,0113314447592068	0,03125	0,00284090909090909	0,00852272727272727	0,00568181818181818	0,0113636363636364	0,0142045454545455	0,00284090909090909	0	0,00284090909090909	0,00852272727272727	0,00284090909090909	0,00284090909090909	0,0113636363636364	0,00852272727272727	0,00568181818181818	0,0142045454545455	0,00852272727272727	0,0142045454545455	0	0	0,00568181818181818	0,00284090909090909	0
Q7XLY8	383	40679,7876	5,3992689400308	-0,397389033942559	0,12532637075718	0,122715404699739	0,0835509138381201	0,0443864229765013	0,0600522193211488	0,0652741514360313	0,0339425587467363	0,117493472584856	0,031331592689295	0,0287206266318538	0,0261096605744125	0,0678851174934726	0,02088772845953	0,0234986945169713	0,0600522193211488	0,0261096605744125	0,0652741514360313	0,117493472584856	0,0417754569190601	0,0548302872062663	0,010443864229765	0,02088772845953	0,00785340314136126	0	0,00785340314136126	0,00523560209424084	0,00523560209424084	0,0104712041884817	0	0,00261780104712042	0,00261780104712042	0,00523560209424084	0,00261780104712042	0,00523560209424084	0,00523560209424084	0	0,00261780104712042	0,0130890052356021	0	0,00261780104712042	0,00261780104712042	0,00261780104712042	0,00261780104712042	0	0
Q5XF85	432	49373,40324	7,65135539986217	-0,463194444444444	0,138888888888889	0,173611111111111	0,0486111111111111	0,0208333333333333	0,0532407407407407	0,0856481481481482	0,0601851851851852	0,0509259259259259	0,0324074074074074	0,0555555555555556	0,0509259259259259	0,0972222222222222	0,025462962962963	0,0439814814814815	0,025462962962963	0,0277777777777778	0,0902777777777778	0,122685185185185	0,0393518518518519	0,0509259259259259	0,00925925925925926	0,00925925925925926	0,00232018561484919	0	0	0,00232018561484919	0,00232018561484919	0	0	0,00464037122969838	0,00464037122969838	0,00696055684454756	0	0,00464037122969838	0	0,00464037122969838	0,00232018561484919	0,00696055684454756	0,00232018561484919	0,00464037122969838	0	0	0	0,00232018561484919	0
Q9ZT49	200	21083,08434	7,00886384569284	0,0765	0,09	0,125	0,14	0,06	0,04	0,05	0,025	0,045	0,035	0,05	0,04	0,09	0,01	0,01	0,09	0,025	0,05	0,1	0,065	0,06	0,01	0,005	0,0301507537688442	0,0050251256281407	0,0050251256281407	0,0100502512562814	0,0100502512562814	0,0050251256281407	0	0,0100502512562814	0	0,0201005025125628	0	0	0,0050251256281407	0	0,0050251256281407	0,0201005025125628	0	0,0100502512562814	0,0050251256281407	0	0,0150753768844221	0	0,0050251256281407
Q8LFY8	413	45353,13422	4,5257337807877	-0,638740920096852	0,164648910411622	0,106537530266344	0,026634382566586	0,0411622276029056	0,0799031476997579	0,0847457627118644	0,0338983050847458	0,0677966101694915	0,0242130750605327	0,0581113801452785	0,0387409200968523	0,062953995157385	0,00968523002421308	0,0581113801452785	0,0581113801452785	0,0290556900726392	0,0435835351089588	0,138014527845036	0,0653753026634383	0,0508474576271186	0,00726392251815981	0,0217917675544794	0	0	0	0	0,00242718446601942	0,00242718446601942	0	0,00485436893203883	0,00242718446601942	0	0,00242718446601942	0	0	0	0,00242718446601942	0,00485436893203883	0	0,00485436893203883	0	0	0	0	0,00485436893203883
Q9SN27	225	24870,84502	4,54996773246727	-0,122222222222222	0,137777777777778	0,0888888888888889	0,0266666666666667	0,0488888888888889	0,0577777777777778	0,08	0,0266666666666667	0,0488888888888889	0,0222222222222222	0,0888888888888889	0,0311111111111111	0,0844444444444444	0,0222222222222222	0,0577777777777778	0,0444444444444444	0,0355555555555556	0,0355555555555556	0,12	0,0711111111111111	0,0711111111111111	0,00888888888888889	0,0177777777777778	0	0	0	0,00892857142857143	0	0	0	0,00446428571428571	0	0	0	0	0	0	0	0,00446428571428571	0,00446428571428571	0	0	0	0	0,00446428571428571	0
Q5Z5F2	251	26286,91886	5,017838188077	0,377290836653386	0,103585657370518	0,0916334661354582	0,167330677290837	0,0438247011952191	0,0677290836653386	0,0358565737051793	0,047808764940239	0,0916334661354582	0,0239043824701195	0,0278884462151394	0,0159362549800797	0,107569721115538	0,0159362549800797	0,00796812749003984	0,0677290836653386	0,0119521912350598	0,051792828685259	0,051792828685259	0,0438247011952191	0,0796812749003984	0,0159362549800797	0,0239043824701195	0,04	0	0,024	0,004	0	0,008	0,004	0,004	0,008	0,008	0	0,008	0,008	0,004	0,008	0,012	0,008	0,012	0	0,008	0	0,004	0
Q9LJL6	141	15949,90744	5,66286895427761	-0,0950354609929078	0,120567375886525	0,134751773049645	0,0567375886524823	0,0638297872340425	0,0709219858156028	0,049645390070922	0,0709219858156028	0,0212765957446809	0,0567375886524823	0,0638297872340425	0,0425531914893617	0,0851063829787234	0,00709219858156028	0,0851063829787234	0,049645390070922	0,00709219858156028	0,0354609929078014	0,0921985815602837	0,0425531914893617	0,0709219858156028	0,00709219858156028	0,0212765957446809	0	0	0	0	0,00714285714285714	0	0	0,00714285714285714	0	0,00714285714285714	0	0,00714285714285714	0	0	0,00714285714285714	0	0,00714285714285714	0,00714285714285714	0	0,00714285714285714	0	0,00714285714285714	0
Q67YI6	411	46663,50002	9,79820124588256	-0,424817518248175	0,097323600973236	0,158150851581509	0,0705596107055961	0,0291970802919708	0,0364963503649635	0,0608272506082725	0,0632603406326034	0,0316301703163017	0,0145985401459854	0,0437956204379562	0,0194647201946472	0,0778588807785888	0,0194647201946472	0,024330900243309	0,0875912408759124	0,0072992700729927	0,124087591240876	0,158150851581509	0,0510948905109489	0,0389294403892944	0,0145985401459854	0,0267639902676399	0,0146341463414634	0,0024390243902439	0,0024390243902439	0,0024390243902439	0,0048780487804878	0,0048780487804878	0	0,00731707317073171	0	0,0024390243902439	0,0024390243902439	0,0024390243902439	0,00731707317073171	0	0	0,00731707317073171	0,0048780487804878	0,0048780487804878	0	0	0,0024390243902439	0	0
Q6NML0	225	25184,1182	8,62403177139954	0,00399999999999997	0,0888888888888889	0,151111111111111	0,04	0,0533333333333333	0,0311111111111111	0,0577777777777778	0,0488888888888889	0,0488888888888889	0,04	0,0666666666666667	0,0444444444444444	0,12	0,0266666666666667	0,04	0,0577777777777778	0,0311111111111111	0,0666666666666667	0,115555555555556	0,0355555555555556	0,0622222222222222	0,00444444444444444	0,00888888888888889	0	0	0,00446428571428571	0	0,00446428571428571	0	0	0	0	0,00446428571428571	0	0,00446428571428571	0,00446428571428571	0,00446428571428571	0	0,00892857142857143	0	0,00446428571428571	0	0	0,00446428571428571	0,00446428571428571	0
Q96252	203	21547,43434	6,1975959398691	0,0172413793103448	0,0935960591133005	0,108374384236453	0,113300492610837	0	0,0394088669950739	0,0541871921182266	0,0443349753694581	0,0492610837438424	0,0246305418719212	0,0492610837438424	0,0640394088669951	0,0788177339901478	0,0295566502463054	0,0197044334975369	0,0788177339901478	0,0394088669950739	0,0197044334975369	0,113300492610837	0,0788177339901478	0,0886699507389163	0,00492610837438424	0,00985221674876847	0,0148514851485149	0	0,00495049504950495	0,0148514851485149	0,0148514851485149	0	0	0,00495049504950495	0	0,00495049504950495	0	0,00495049504950495	0,00495049504950495	0,00495049504950495	0	0,0198019801980198	0,00495049504950495	0,0099009900990099	0,00495049504950495	0	0	0	0
Q96253	70	7831,94656	9,38930386788612	-0,372857142857143	0,0857142857142857	0,171428571428571	0,128571428571429	0,0285714285714286	0,0285714285714286	0,0571428571428571	0,0285714285714286	0,0285714285714286	0,0285714285714286	0,0428571428571429	0,0857142857142857	0,0571428571428571	0,0285714285714286	0,0571428571428571	0,0714285714285714	0,0142857142857143	0,0571428571428571	0,0857142857142857	0,0428571428571429	0,0714285714285714	0,0285714285714286	0,0285714285714286	0,0289855072463768	0	0,0144927536231884	0,0144927536231884	0	0,0144927536231884	0	0	0	0,0144927536231884	0	0,0144927536231884	0	0	0	0,0144927536231884	0	0,0144927536231884	0	0	0,0144927536231884	0	0
Q9FT52	168	19585,80402	5,08668852735881	-0,896428571428571	0,214285714285714	0,18452380952381	0,0773809523809524	0	0,0952380952380952	0,119047619047619	0,0416666666666667	0,0416666666666667	0,00595238095238095	0,0595238095238095	0,130952380952381	0,0595238095238095	0,0178571428571429	0,0238095238095238	0,0357142857142857	0,0297619047619048	0,0476190476190476	0,0535714285714286	0,0416666666666667	0,0535714285714286	0,0178571428571429	0,0476190476190476	0	0	0,0179640718562874	0,00598802395209581	0,0119760479041916	0,0119760479041916	0	0	0,00598802395209581	0,00598802395209581	0	0	0	0	0,00598802395209581	0,00598802395209581	0	0	0	0,00598802395209581	0	0	0
Q9SJ12	240	27596,52374	6,27368412337293	-0,65625	0,1875	0,191666666666667	0,0958333333333333	0	0,0833333333333333	0,104166666666667	0,0458333333333333	0,0375	0,00833333333333333	0,0583333333333333	0,125	0,1	0,0416666666666667	0,0208333333333333	0,0333333333333333	0,0583333333333333	0,0583333333333333	0,0416666666666667	0,0291666666666667	0,0416666666666667	0	0,0166666666666667	0,0125523012552301	0	0,00418410041841004	0,00836820083682008	0,00418410041841004	0	0	0,00418410041841004	0,00836820083682008	0,00418410041841004	0,00836820083682008	0,00418410041841004	0	0,00418410041841004	0,00836820083682008	0,00418410041841004	0	0,0125523012552301	0	0,00836820083682008	0	0	0
P0C518	74	7557,03422	8,275485849093	1,40945945945946	0,027027027027027	0,0540540540540541	0,216216216216216	0	0	0,027027027027027	0,0945945945945946	0,108108108108108	0,0135135135135135	0,0945945945945946	0,027027027027027	0,162162162162162	0,0405405405405405	0,027027027027027	0,0135135135135135	0,0135135135135135	0,0135135135135135	0,0540540540540541	0,027027027027027	0,0540540540540541	0	0,0135135135135135	0,0273972602739726	0	0	0	0,0136986301369863	0,0273972602739726	0	0,0273972602739726	0,0273972602739726	0,0547945205479452	0	0	0	0	0,0136986301369863	0	0,0136986301369863	0,0136986301369863	0	0	0	0	0
P0C520	509	55372,79074	5,84721339339504	-0,0817288801571709	0,117878192534381	0,117878192534381	0,102161100196464	0,00982318271119843	0,0471512770137525	0,0707269155206287	0,0294695481335953	0,0825147347740668	0,00785854616895874	0,0707269155206287	0,0471512770137525	0,0982318271119843	0,0216110019646365	0,037328094302554	0,0392927308447937	0,0510805500982318	0,0628683693516699	0,0628683693516699	0,0491159135559921	0,0785854616895874	0	0,031434184675835	0,0137795275590551	0	0	0,00196850393700787	0,00590551181102362	0,0078740157480315	0	0,0118110236220472	0,00393700787401575	0,0137795275590551	0,00590551181102362	0,00196850393700787	0,00590551181102362	0,0078740157480315	0,00393700787401575	0,00393700787401575	0,00393700787401575	0,00590551181102362	0	0,00393700787401575	0,00196850393700787	0	0,00196850393700787
Q9C5A9	559	59858,3909	6,06171637417952	-0,143291592128801	0,116279069767442	0,125223613595707	0,0930232558139535	0,00536672629695885	0,0536672629695885	0,0626118067978533	0,0250447227191413	0,100178890876565	0,0196779964221825	0,0644007155635063	0,0465116279069767	0,0983899821109123	0,0178890876565295	0,0286225402504472	0,0500894454382826	0,037567084078712	0,0590339892665474	0,075134168157424	0,0590339892665474	0,075134168157424	0	0,0286225402504472	0,00537634408602151	0	0,0017921146953405	0,00896057347670251	0	0,003584229390681	0,00537634408602151	0,00716845878136201	0,00716845878136201	0,00716845878136201	0,0017921146953405	0,003584229390681	0,014336917562724	0	0,00896057347670251	0,003584229390681	0,00896057347670251	0,003584229390681	0	0	0,0017921146953405	0	0
Q6ENG8	137	15217,35706	5,02803738034147	-0,00656934306569344	0,131386861313869	0,109489051094891	0,102189781021898	0,0072992700729927	0,0437956204379562	0,0875912408759124	0,0072992700729927	0,0510948905109489	0,0072992700729927	0,109489051094891	0,0364963503649635	0,109489051094891	0,0145985401459854	0,0802919708029197	0,0510948905109489	0,0291970802919708	0,0656934306569343	0,0437956204379562	0,0364963503649635	0,0802919708029197	0,0291970802919708	0,0072992700729927	0	0	0	0,0220588235294118	0	0	0	0	0,00735294117647059	0,0147058823529412	0	0,00735294117647059	0,00735294117647059	0,00735294117647059	0,0147058823529412	0	0	0,0220588235294118	0	0	0	0	0
Q6ENH8	183	20955,83732	9,43899176527104	-0,306010928961749	0,109289617486339	0,153005464480874	0,0655737704918033	0,00546448087431694	0,0218579234972678	0,087431693989071	0,0382513661202186	0,0546448087431694	0,0163934426229508	0,0710382513661202	0,0601092896174863	0,12568306010929	0,0218579234972678	0,0765027322404372	0,00546448087431694	0,0546448087431694	0,0765027322404372	0,0655737704918033	0,0601092896174863	0,0601092896174863	0,0109289617486339	0,0218579234972678	0	0	0,00549450549450549	0	0	0,00549450549450549	0,00549450549450549	0	0	0,00549450549450549	0,010989010989011	0,010989010989011	0	0	0,00549450549450549	0	0,010989010989011	0,00549450549450549	0	0	0	0	0
Q01909	386	42678,57716	6,69838887026137	-0,15259067357513	0,129533678756477	0,132124352331606	0,0803108808290155	0,0129533678756477	0,0518134715025907	0,077720207253886	0,0336787564766839	0,0466321243523316	0,00259067357512953	0,0621761658031088	0,0647668393782383	0,0958549222797927	0,0259067357512953	0,0362694300518135	0,0414507772020725	0,038860103626943	0,0647668393782383	0,0984455958549223	0,0518134715025907	0,0906735751295337	0,00259067357512953	0,0207253886010363	0,00519480519480519	0	0,0025974025974026	0,0025974025974026	0	0,00519480519480519	0	0,0025974025974026	0,0025974025974026	0,00779220779220779	0,00779220779220779	0	0	0,00779220779220779	0,00519480519480519	0,00779220779220779	0,00779220779220779	0,0103896103896104	0	0,00519480519480519	0	0	0,0025974025974026
Q6ENH9	81	7974,34276	4,94466626395973	1,03456790123457	0,0493827160493827	0,037037037037037	0,209876543209877	0	0	0,0493827160493827	0,037037037037037	0,135802469135802	0	0,0740740740740741	0,0123456790123457	0,148148148148148	0,0246913580246914	0,0246913580246914	0,0493827160493827	0,037037037037037	0,0246913580246914	0,037037037037037	0,037037037037037	0,0864197530864197	0	0,0123456790123457	0,05	0	0	0,0125	0,0125	0,025	0	0	0	0,0375	0	0,0125	0	0	0,0125	0,025	0	0,025	0	0	0	0	0
Q6ENI0	247	27290,74996	5,26454882828669	0,666396761133603	0,0688259109311741	0,0647773279352227	0,0647773279352227	0,00404858299595142	0,0242914979757085	0,0445344129554656	0,0688259109311741	0,0769230769230769	0,0202429149797571	0,11336032388664	0,0323886639676113	0,129554655870445	0,0161943319838057	0,0364372469635627	0,0607287449392713	0,0364372469635627	0,0121457489878543	0,0607287449392713	0,0607287449392713	0,0809716599190283	0,0202429149797571	0,0364372469635627	0,016260162601626	0	0,0040650406504065	0	0	0,0040650406504065	0	0	0	0,016260162601626	0	0	0,0040650406504065	0,0040650406504065	0	0	0,0040650406504065	0,0040650406504065	0	0,00813008130081301	0	0	0
Q96251	238	26321,23928	9,25330744713981	-0,0878151260504202	0,109243697478992	0,134453781512605	0,105042016806723	0,00420168067226891	0,0420168067226891	0,0672268907563025	0,0504201680672269	0,0420168067226891	0,00420168067226891	0,0714285714285714	0,0798319327731092	0,092436974789916	0,0294117647058824	0,046218487394958	0,046218487394958	0,0420168067226891	0,0504201680672269	0,0630252100840336	0,0756302521008403	0,0714285714285714	0,00420168067226891	0,0126050420168067	0,00843881856540084	0,00421940928270042	0	0,0126582278481013	0	0,00421940928270042	0,00421940928270042	0,00843881856540084	0,00421940928270042	0,00843881856540084	0,00421940928270042	0,00843881856540084	0,00421940928270042	0,0126582278481013	0	0,00843881856540084	0,00421940928270042	0,00843881856540084	0	0	0	0	0,00421940928270042
Q9FKS4	2702	302362,35446	6,61579848161799	0,00122131754256104	0,10880829015544	0,132864544781643	0,0758697261287935	0,0247964470762398	0,0503330866025167	0,0584752035529238	0,0425610658771281	0,0521835677276092	0,0299777942264989	0,0606957809030348	0,0551443375277572	0,126572908956329	0,0229459659511473	0,0355292376017765	0,0407105847520355	0,041820873427091	0,0477424130273871	0,080680977054034	0,0462620281273131	0,0692079940784604	0,0136935603256847	0,0247964470762398	0,00962606442058497	0,00259163272861903	0,00481303221029248	0,00407256571640133	0,00259163272861903	0,00444279896334691	0,000740466493891151	0,00592373195112921	0,00370233246945576	0,00740466493891151	0,000740466493891151	0,0014809329877823	0,00259163272861903	0,00222139948167345	0,00481303221029248	0,00592373195112921	0,00296186597556461	0,00629396519807479	0,00111069974083673	0,00185116623472788	0,0014809329877823	0,000370233246945576	0,000370233246945576
P0CB22	1083	123285,32278	8,19372622761391	-0,550046168051708	0,140350877192982	0,175438596491228	0,0581717451523546	0,0369344413665743	0,0627885503231764	0,0775623268698061	0,0313942751615882	0,0637119113573407	0,0277008310249307	0,0563250230840259	0,074792243767313	0,0757156048014774	0,0240073868882733	0,038781163434903	0,0452446906740536	0,0277008310249307	0,0729455216989843	0,0729455216989843	0,0424746075715605	0,0609418282548476	0,0138504155124654	0,03601108033241	0,00369685767097967	0,00369685767097967	0,00462107208872458	0,00462107208872458	0,000924214417744917	0,00462107208872458	0,00277264325323475	0,00277264325323475	0,0055452865064695	0,00369685767097967	0,00369685767097967	0,000924214417744917	0	0	0,00277264325323475	0,00646950092421442	0,00369685767097967	0,00277264325323475	0	0,000924214417744917	0,00277264325323475	0,00184842883548983	0,000924214417744917
Q8GZ42	1043	119121,25296	8,44830301266572	-0,561936720997124	0,137104506232023	0,177372962607862	0,0536912751677852	0,0517737296260786	0,0469798657718121	0,0901246404602109	0,0335570469798658	0,0575263662511985	0,024928092042186	0,0508149568552253	0,0834132310642378	0,0632790028763183	0,0230105465004794	0,037392138063279	0,049856184084372	0,0316395014381592	0,0690316395014382	0,0757430488974113	0,0393096836049856	0,0690316395014382	0,0172579098753595	0,0316395014381592	0,00575815738963532	0,00479846449136276	0,00191938579654511	0,00287907869481766	0,000959692898272553	0,00383877159309021	0	0,00191938579654511	0,00383877159309021	0,00671785028790787	0,000959692898272553	0,00191938579654511	0,00383877159309021	0,000959692898272553	0,00479846449136276	0,00287907869481766	0,00191938579654511	0,00191938579654511	0,00191938579654511	0	0,00287907869481766	0,00191938579654511	0,00191938579654511
O23372	2335	267057,07294	6,44102159009308	-0,813618843683084	0,157601713062098	0,176017130620985	0,0449678800856531	0,0167023554603854	0,0706638115631692	0,0869379014989293	0,0316916488222698	0,0616702355460385	0,0261241970021413	0,0398286937901499	0,0762312633832977	0,078372591006424	0,019271948608137	0,0359743040685225	0,0449678800856531	0,0334047109207709	0,073661670235546	0,104496788008565	0,0428265524625268	0,0578158458244111	0,0154175588865096	0,0389721627408994	0,00171379605826907	0,0012853470437018	0,00428449014567267	0,0025706940874036	0,00171379605826907	0,00214224507283633	0	0,00299914310197087	0,0025706940874036	0,00214224507283633	0,000856898029134533	0,0012853470437018	0,00171379605826907	0,000856898029134533	0,0051413881748072	0,0077120822622108	0,00299914310197087	0,00171379605826907	0	0,0012853470437018	0,000428449014567267	0	0,0012853470437018
Q9FG08	325	36134,01	6,32233934154414	-0,0793846153846154	0,116923076923077	0,129230769230769	0,0923076923076923	0,0492307692307692	0,0707692307692308	0,0461538461538462	0,0461538461538462	0,0676923076923077	0,0184615384615385	0,0553846153846154	0,0430769230769231	0,107692307692308	0,0215384615384615	0,0369230769230769	0,0338461538461538	0,0246153846153846	0,0676923076923077	0,0830769230769231	0,04	0,0461538461538462	0,0123076923076923	0,0369230769230769	0,00925925925925926	0,00308641975308642	0,00925925925925926	0	0,00925925925925926	0,00617283950617284	0,00308641975308642	0,00308641975308642	0,00617283950617284	0,00308641975308642	0	0,00308641975308642	0	0	0,0123456790123457	0,00925925925925926	0,00308641975308642	0,0123456790123457	0	0	0	0,00308641975308642	0,00308641975308642
Q9FNE9	349	39639,7613	8,80995289229562	-0,602578796561605	0,126074498567335	0,171919770773639	0,0487106017191977	0,0343839541547278	0,0716332378223496	0,0544412607449857	0,0401146131805158	0,0487106017191977	0,0229226361031519	0,0487106017191977	0,0773638968481375	0,0773638968481375	0,0286532951289398	0,0429799426934097	0,0601719197707736	0,0343839541547278	0,0716332378223496	0,106017191977077	0,0372492836676218	0,0544412607449857	0,00859598853868195	0,0315186246418338	0,0028735632183908	0	0,0028735632183908	0	0,0028735632183908	0	0	0	0,0028735632183908	0,00574712643678161	0	0,00574712643678161	0,0028735632183908	0	0,00574712643678161	0,0114942528735632	0,0028735632183908	0,0028735632183908	0	0	0	0	0,00574712643678161
Q9SU08	904	99851,54898	6,2048424641299	-1,01924778761062	0,164823008849558	0,172566371681416	0,111725663716814	0,00221238938053097	0,0696902654867257	0,0951327433628319	0,038716814159292	0,0508849557522124	0,0154867256637168	0,0232300884955752	0,0707964601769911	0,0475663716814159	0,0132743362831858	0,0376106194690266	0,0707964601769911	0,038716814159292	0,086283185840708	0,113938053097345	0,0464601769911504	0,0464601769911504	0,00663716814159292	0,0143805309734513	0,026578073089701	0	0,00221483942414175	0,0155038759689922	0,00110741971207087	0,00332225913621262	0,00221483942414175	0	0,008859357696567	0,00221483942414175	0,00332225913621262	0,00332225913621262	0,00553709856035437	0,00221483942414175	0,0121816168327796	0,0110741971207087	0,00553709856035437	0,0044296788482835	0,00110741971207087	0,00110741971207087	0	0	0
Q56ZN6	802	85131,75738	5,5449586701819	0,620822942643392	0,0798004987531172	0,0773067331670823	0,122194513715711	0,0124688279301746	0,0399002493765586	0,0399002493765586	0,0536159600997506	0,0960099750623441	0,00623441396508728	0,0860349127182045	0,0349127182044888	0,0985037406483791	0,0361596009975062	0,0211970074812968	0,0386533665835411	0,0174563591022444	0,0361596009975062	0,0735660847880299	0,0561097256857855	0,0885286783042394	0,0112219451371571	0,0311720698254364	0,0124843945068664	0,00124843945068664	0,00624219725343321	0,00249687890137328	0,00499375780274657	0,00873907615480649	0,00124843945068664	0,0112359550561798	0,00499375780274657	0,0149812734082397	0,00374531835205993	0,00249687890137328	0,00249687890137328	0,00249687890137328	0,00374531835205993	0,0124843945068664	0,00499375780274657	0,0112359550561798	0,00374531835205993	0,00624219725343321	0,00249687890137328	0	0
Q9FZ33	473	52418,65356	5,62609874751613	-0,233615221987315	0,126849894291755	0,13107822410148	0,0634249471458774	0,00211416490486258	0,0465116279069767	0,080338266384778	0,0486257928118393	0,0718816067653277	0,0338266384778013	0,0697674418604651	0,0591966173361522	0,0845665961945032	0,0147991543340381	0,0380549682875264	0,0507399577167019	0,0338266384778013	0,0380549682875264	0,112050739957717	0,0380549682875264	0,0761099365750529	0,0232558139534884	0,0147991543340381	0	0	0,00211864406779661	0,00423728813559322	0,00635593220338983	0,00423728813559322	0,00423728813559322	0,00635593220338983	0,00635593220338983	0,00847457627118644	0	0	0,00211864406779661	0,00211864406779661	0,00423728813559322	0,00635593220338983	0,00211864406779661	0,00211864406779661	0	0,00211864406779661	0	0	0
Q9SRK7	579	61668,19372	7,95665084717688	0,492055267702936	0,0673575129533679	0,0829015544041451	0,0984455958549223	0,0172711571675302	0,0310880829015544	0,0362694300518135	0,0552677029360967	0,0967184801381693	0,0120898100172712	0,075993091537133	0,0379965457685665	0,0967184801381693	0,0293609671848014	0,0328151986183074	0,0449050086355786	0,0189982728842832	0,0328151986183074	0,079447322970639	0,0725388601036269	0,0898100172711572	0,0120898100172712	0,0293609671848014	0,00865051903114187	0,00346020761245675	0	0,00173010380622837	0,0069204152249135	0,0121107266435986	0,00173010380622837	0,00865051903114187	0,00346020761245675	0,0069204152249135	0,00346020761245675	0,00346020761245675	0,00346020761245675	0	0,00173010380622837	0,0103806228373702	0,00346020761245675	0,00865051903114187	0,00173010380622837	0,00865051903114187	0	0	0
Q6NQB7	393	44674,14008	6,63061606512746	-0,436895674300254	0,137404580152672	0,173027989821883	0,0610687022900763	0,0279898218829517	0,0636132315521628	0,0737913486005089	0,0432569974554707	0,0559796437659033	0,0432569974554707	0,0610687022900763	0,0737913486005089	0,0661577608142494	0,0229007633587786	0,0330788804071247	0,0254452926208651	0,0305343511450382	0,0559796437659033	0,101781170483461	0,0432569974554707	0,0712468193384224	0,0229007633587786	0,0229007633587786	0	0	0	0,00510204081632653	0,00255102040816327	0,00255102040816327	0,00255102040816327	0,0102040816326531	0,00510204081632653	0,00255102040816327	0	0,00510204081632653	0	0,00510204081632653	0,00255102040816327	0,00510204081632653	0,0076530612244898	0,00510204081632653	0	0	0,00255102040816327	0,00255102040816327	0
Q66GS2	371	41216,43546	8,51920622004123	-0,301078167115903	0,115902964959569	0,150943396226415	0,0754716981132075	0,0188679245283019	0,0673854447439353	0,0485175202156334	0,0485175202156334	0,0646900269541779	0,0242587601078167	0,0512129380053908	0,0700808625336927	0,091644204851752	0,0188679245283019	0,0296495956873315	0,0539083557951483	0,0134770889487871	0,0566037735849057	0,110512129380054	0,0512129380053908	0,0539083557951483	0,0107816711590297	0,0404312668463612	0,00810810810810811	0	0,00540540540540541	0,00540540540540541	0,00810810810810811	0,0027027027027027	0	0,0027027027027027	0,0027027027027027	0,00810810810810811	0,0027027027027027	0,0027027027027027	0	0	0,0027027027027027	0,0135135135135135	0,00540540540540541	0,0027027027027027	0	0,0027027027027027	0	0	0,00540540540540541
Q8RX55	672	77346,93276	8,66074269156277	-0,442410714285714	0,129464285714286	0,174107142857143	0,0401785714285714	0,0178571428571429	0,0505952380952381	0,0788690476190476	0,0416666666666667	0,056547619047619	0,0327380952380952	0,0431547619047619	0,0803571428571429	0,0892857142857143	0,0208333333333333	0,037202380952381	0,0610119047619048	0,025297619047619	0,0610119047619048	0,0788690476190476	0,0342261904761905	0,0922619047619048	0,0267857142857143	0,03125	0	0	0	0,0014903129657228	0,0014903129657228	0,0029806259314456	0,0029806259314456	0,0029806259314456	0,00447093889716841	0,00447093889716841	0	0,0014903129657228	0,0029806259314456	0,0014903129657228	0,00447093889716841	0,0014903129657228	0,0014903129657228	0,00447093889716841	0,0014903129657228	0	0	0,0014903129657228	0,0014903129657228
Q0WUQ1	342	38190,42088	9,24463748985504	-0,727777777777778	0,137426900584795	0,175438596491228	0,0526315789473684	0	0,0555555555555556	0,0818713450292398	0,0263157894736842	0,087719298245614	0,0175438596491228	0,0555555555555556	0,10233918128655	0,0730994152046784	0,0497076023391813	0,043859649122807	0,064327485380117	0,0526315789473684	0,0555555555555556	0,0614035087719298	0,0409356725146199	0,0584795321637427	0,00584795321637427	0,0146198830409357	0	0	0	0,00586510263929619	0,00586510263929619	0,00293255131964809	0	0,00879765395894428	0,00879765395894428	0,00293255131964809	0	0,00293255131964809	0,00293255131964809	0,00293255131964809	0	0,00586510263929619	0	0,00293255131964809	0	0	0	0	0
Q8RX71	269	29210,41498	5,19710807478098	-0,436802973977695	0,159851301115242	0,144981412639405	0,122676579925651	0,00371747211895911	0,0743494423791822	0,0855018587360595	0,0260223048327138	0,0557620817843866	0,0260223048327138	0,0260223048327138	0,0669144981412639	0,0706319702602231	0,0223048327137546	0,033457249070632	0,0408921933085502	0,0557620817843866	0,0520446096654275	0,0743494423791822	0,0408921933085502	0,111524163568773	0,0111524163568773	0	0,0261194029850746	0	0	0,0149253731343284	0,00373134328358209	0,00373134328358209	0,00373134328358209	0,00373134328358209	0,00373134328358209	0,00746268656716418	0	0,00373134328358209	0	0,00373134328358209	0,00373134328358209	0,0186567164179104	0,00373134328358209	0,0223880597014925	0	0	0	0	0
O82345	1043	116757,17594	5,19946077181098	-0,933173537871524	0,169702780441035	0,150527325023969	0,0584851390220518	0,0182166826462128	0,0393096836049856	0,13039309683605	0,0162991371045062	0,0431447746883988	0,0220517737296261	0,0421860019175455	0,0882070949185043	0,0556088207094919	0,0278044103547459	0,0556088207094919	0,0786193672099712	0,0517737296260786	0,0402684563758389	0,0977948226270374	0,0450623202301055	0,0632790028763183	0,00671140939597315	0,0191754554170662	0,00575815738963532	0,000959692898272553	0,000959692898272553	0,00863723608445298	0,000959692898272553	0,000959692898272553	0	0	0,00383877159309021	0,00287907869481766	0,00287907869481766	0,00191938579654511	0,00575815738963532	0,00287907869481766	0,00191938579654511	0,00959692898272553	0,00383877159309021	0,00383877159309021	0	0,000959692898272553	0,000959692898272553	0,000959692898272553	0,000959692898272553
Q9LIB3	551	61495,51382	6,46312728780854	-0,830127041742287	0,152450090744102	0,177858439201452	0,0272232304900181	0,0199637023593466	0,0744101633393829	0,0780399274047187	0,0308529945553539	0,0635208711433757	0,0344827586206897	0,0272232304900181	0,0798548094373866	0,0617059891107078	0,0163339382940109	0,0617059891107078	0,0344827586206897	0,0362976406533575	0,0635208711433757	0,125226860254083	0,0453720508166969	0,0998185117967332	0	0,0199637023593466	0,00181818181818182	0	0,00181818181818182	0,00545454545454545	0	0	0	0	0	0	0,00181818181818182	0	0	0	0,00363636363636364	0,00545454545454545	0,00545454545454545	0	0	0,00181818181818182	0	0,00181818181818182	0
Q8GW10	335	38858,95208	8,64960062224943	-0,296119402985075	0,119402985074627	0,176119402985075	0,0626865671641791	0,0507462686567164	0,0298507462686567	0,0895522388059701	0,0507462686567164	0,0447761194029851	0,0328358208955224	0,0597014925373134	0,0925373134328358	0,0985074626865672	0,0417910447761194	0,0447761194029851	0,0238805970149254	0,0328358208955224	0,0507462686567164	0,0656716417910448	0,0388059701492537	0,0417910447761194	0,0149253731343284	0,0328358208955224	0,00598802395209581	0,00898203592814371	0	0,00598802395209581	0,0029940119760479	0,00598802395209581	0	0,00898203592814371	0	0,00598802395209581	0	0	0,0029940119760479	0	0	0,0029940119760479	0,00898203592814371	0,0029940119760479	0	0	0,00598802395209581	0	0,0029940119760479
Q9FI40	443	48520,0386	5,14232418542681	0,0237020316027088	0,119638826185102	0,106094808126411	0,0835214446952596	0,0203160270880361	0,0496613995485327	0,0699774266365688	0,0451467268623025	0,0632054176072235	0,0158013544018059	0,0699774266365688	0,0406320541760722	0,090293453724605	0,0270880361173815	0,0451467268623025	0,054176072234763	0,0270880361173815	0,0496613995485327	0,0948081264108352	0,0428893905191874	0,0812641083521445	0,0135440180586907	0,0158013544018059	0,00904977375565611	0,00226244343891403	0,00452488687782805	0,00904977375565611	0,00452488687782805	0,00226244343891403	0	0,00452488687782805	0,00226244343891403	0,00452488687782805	0	0,00452488687782805	0,00452488687782805	0	0,00678733031674208	0,00904977375565611	0,00678733031674208	0,00678733031674208	0,00226244343891403	0	0,00226244343891403	0	0,00452488687782805
O80831	691	77130,11036	6,18145098668787	-0,445296671490593	0,128798842257598	0,150506512301013	0,0665701881331404	0,020260492040521	0,0665701881331404	0,0622286541244573	0,0361794500723589	0,0897250361794501	0,0376266280752533	0,040520984081042	0,0434153400868307	0,0839363241678727	0,0246020260492041	0,0361794500723589	0,0520984081041968	0,0332850940665702	0,0694645441389291	0,0810419681620839	0,0347322720694645	0,0709117221418234	0,0188133140376266	0,0318379160636758	0,0101449275362319	0,00144927536231884	0,00434782608695652	0,0072463768115942	0	0,00434782608695652	0	0,00289855072463768	0,00289855072463768	0,0072463768115942	0	0	0,00144927536231884	0	0,00579710144927536	0,0072463768115942	0,00289855072463768	0,00434782608695652	0,00289855072463768	0,00144927536231884	0	0	0,00144927536231884
Q8W3Z1	779	89556,7253	6,26590335518087	-0,323620025673941	0,111681643132221	0,133504492939666	0,0667522464698331	0,024390243902439	0,0449293966623877	0,0667522464698331	0,0423620025673941	0,0731707317073171	0,0346598202824134	0,0577663671373556	0,0590500641848524	0,0937098844672657	0,0320924261874198	0,0423620025673941	0,0577663671373556	0,0449293966623877	0,0397946084724005	0,0487804878048781	0,0397946084724005	0,0474967907573813	0,0346598202824134	0,0487804878048781	0,0077120822622108	0,0025706940874036	0,0025706940874036	0,0089974293059126	0	0,0051413881748072	0	0,0012853470437018	0,0038560411311054	0,0089974293059126	0,0025706940874036	0	0	0,0038560411311054	0,006426735218509	0,0038560411311054	0	0,0051413881748072	0,0025706940874036	0,0012853470437018	0,0025706940874036	0,0012853470437018	0
Q58FX0	207	22992,8739	9,3816538475977	-0,380193236714976	0,0966183574879227	0,144927536231884	0,072463768115942	0,0144927536231884	0,0579710144927536	0,0386473429951691	0,0338164251207729	0,0821256038647343	0,00966183574879227	0,0483091787439614	0,0676328502415459	0,0386473429951691	0,0338164251207729	0,0338164251207729	0,0531400966183575	0,0193236714975845	0,0676328502415459	0,120772946859903	0,0386473429951691	0,0917874396135266	0,0241545893719807	0,0531400966183575	0,0145631067961165	0,00485436893203883	0	0,00485436893203883	0	0,00485436893203883	0	0	0,00485436893203883	0	0	0	0,00970873786407767	0	0,00485436893203883	0,00970873786407767	0,00485436893203883	0,00485436893203883	0	0,00485436893203883	0,00485436893203883	0	0
Q9C5R8	273	29779,50474	5,54898827428098	-0,0578754578754579	0,10989010989011	0,106227106227106	0,0586080586080586	0,010989010989011	0,0549450549450549	0,0549450549450549	0,0586080586080586	0,0586080586080586	0,00732600732600733	0,0622710622710623	0,0622710622710623	0,0989010989010989	0,0146520146520147	0,0293040293040293	0,0549450549450549	0,0293040293040293	0,0366300366300366	0,153846153846154	0,0512820512820513	0,0695970695970696	0,00732600732600733	0,0256410256410256	0	0	0,00367647058823529	0,00367647058823529	0,00367647058823529	0,00367647058823529	0	0,00367647058823529	0	0,00735294117647059	0	0	0,00367647058823529	0,00367647058823529	0	0,0147058823529412	0	0,00735294117647059	0,00367647058823529	0	0	0	0
Q1EBV7	409	43607,12786	8,95500511112704	0,641075794621027	0,0537897310513447	0,078239608801956	0,0831295843520782	0,0220048899755501	0,0268948655256724	0,0268948655256724	0,0513447432762836	0,0733496332518337	0,00733496332518337	0,0757946210268949	0,0415647921760391	0,144254278728606	0,0220048899755501	0,0220048899755501	0,058679706601467	0,0317848410757946	0,0293398533007335	0,0904645476772616	0,0880195599022005	0,0806845965770171	0,0146699266503667	0,0097799511002445	0,0122549019607843	0	0,00490196078431373	0	0,00245098039215686	0,00735294117647059	0	0,00490196078431373	0	0,0147058823529412	0,00245098039215686	0,00245098039215686	0,00245098039215686	0,00735294117647059	0	0,00735294117647059	0,00735294117647059	0,00735294117647059	0	0	0,00245098039215686	0,00245098039215686	0
Q8RXE8	431	45559,91088	8,93837053822782	0,662645011600928	0,0394431554524362	0,0649651972157773	0,0928074245939675	0,0232018561484919	0,0232018561484919	0,0162412993039443	0,0556844547563805	0,0672853828306264	0,00928074245939675	0,0487238979118329	0,0208816705336427	0,139211136890951	0,0278422273781903	0,0208816705336427	0,0603248259860789	0,037122969837587	0,0348027842227378	0,1415313225058	0,0556844547563805	0,0951276102088167	0,0116009280742459	0,0185614849187935	0,00465116279069767	0,00465116279069767	0,00465116279069767	0,00465116279069767	0,00697674418604651	0,00697674418604651	0	0,00465116279069767	0,00465116279069767	0,013953488372093	0,00697674418604651	0,00232558139534884	0,00232558139534884	0,00465116279069767	0	0,0116279069767442	0	0,00930232558139535	0	0	0	0,00232558139534884	0
F4IZC4	436	46529,4295	9,91433649487392	0,570183486238532	0,0412844036697248	0,0963302752293578	0,0756880733944954	0,0252293577981651	0,0229357798165138	0,018348623853211	0,055045871559633	0,0917431192660551	0,00917431192660551	0,073394495412844	0,036697247706422	0,149082568807339	0,0160550458715596	0,0344036697247706	0,0481651376146789	0,0321100917431193	0,0504587155963303	0,107798165137615	0,0527522935779817	0,0779816513761468	0,0137614678899083	0,00917431192660551	0,00919540229885057	0,00229885057471264	0,00229885057471264	0	0,00459770114942529	0,00459770114942529	0,00229885057471264	0,00689655172413793	0	0,00919540229885057	0	0,00459770114942529	0	0,00229885057471264	0	0,0114942528735632	0	0,0137931034482759	0	0	0	0,00229885057471264	0
Q9ZU50	516	55330,98052	8,16999359182628	0,72577519379845	0,0406976744186047	0,0542635658914729	0,0852713178294574	0,00968992248062015	0,0213178294573643	0,0193798449612403	0,0581395348837209	0,106589147286822	0,00968992248062015	0,0852713178294574	0,0174418604651163	0,11046511627907	0,0310077519379845	0,0368217054263566	0,0348837209302326	0,0174418604651163	0,0271317829457364	0,0988372093023256	0,0697674418604651	0,0910852713178295	0,0271317829457364	0,0426356589147287	0,00194174757281553	0	0,00194174757281553	0,0058252427184466	0,0058252427184466	0,0058252427184466	0,00194174757281553	0,00970873786407767	0	0,00776699029126214	0,0058252427184466	0	0,00194174757281553	0,00194174757281553	0,00388349514563107	0,0058252427184466	0,00388349514563107	0,0135922330097087	0	0,00776699029126214	0	0	0
Q9FWS6	325	36173,22716	8,92666272843983	-0,306153846153846	0,107692307692308	0,144615384615385	0,0769230769230769	0,0246153846153846	0,0492307692307692	0,0584615384615385	0,0307692307692308	0,0646153846153846	0,0153846153846154	0,0430769230769231	0,0615384615384615	0,0738461538461539	0,04	0,0523076923076923	0,0492307692307692	0,0430769230769231	0,0676923076923077	0,0676923076923077	0,0492307692307692	0,0953846153846154	0,00615384615384615	0,0307692307692308	0,00617283950617284	0,00617283950617284	0,00308641975308642	0,00617283950617284	0	0	0	0,00925925925925926	0,00308641975308642	0	0,00308641975308642	0	0,00925925925925926	0,00308641975308642	0,00308641975308642	0,00925925925925926	0	0,00925925925925926	0	0,00617283950617284	0,00308641975308642	0	0
Q6PQQ4	584	64544,50376	5,98990404382449	-0,775856164383562	0,106164383561644	0,123287671232877	0,0667808219178082	0,0102739726027397	0,0530821917808219	0,0530821917808219	0,0342465753424658	0,0976027397260274	0,0376712328767123	0,0308219178082192	0,0325342465753425	0,0496575342465753	0,0205479452054795	0,0907534246575342	0,0273972602739726	0,0530821917808219	0,0530821917808219	0,0958904109589041	0,0719178082191781	0,0616438356164384	0,0154109589041096	0,0445205479452055	0,0102915951972556	0,00171526586620926	0	0,00343053173241852	0,00343053173241852	0,00343053173241852	0,00171526586620926	0,00686106346483705	0,00171526586620926	0,00171526586620926	0,00171526586620926	0,00514579759862779	0,00343053173241852	0,00171526586620926	0,00686106346483705	0,00343053173241852	0	0,00514579759862779	0	0,00514579759862779	0	0	0
Q8GUC3	350	38977,7966	9,66259589839164	-0,937142857142857	0,0771428571428571	0,208571428571429	0,0571428571428571	0,0142857142857143	0,04	0,0371428571428571	0,0228571428571429	0,0942857142857143	0,0914285714285714	0,0342857142857143	0,0657142857142857	0,0514285714285714	0,0371428571428571	0,0342857142857143	0,12	0,0742857142857143	0,0514285714285714	0,0457142857142857	0,0514285714285714	0,0485714285714286	0,0142857142857143	0,0142857142857143	0	0,00286532951289398	0	0,00286532951289398	0,00286532951289398	0,00859598853868195	0,00286532951289398	0,00286532951289398	0,00286532951289398	0	0	0	0,0114613180515759	0	0,00859598853868195	0	0,00286532951289398	0,00573065902578797	0,00286532951289398	0	0	0,00286532951289398	0
Q8L649	248	27982,4983	4,71290534463404	-0,70241935483871	0,157258064516129	0,116935483870968	0,0604838709677419	0,0282258064516129	0,0766129032258065	0,0806451612903226	0,032258064516129	0,0725806451612903	0,0403225806451613	0,0443548387096774	0,0403225806451613	0,0443548387096774	0,0362903225806452	0,0604838709677419	0,0524193548387097	0,032258064516129	0,0362903225806452	0,0806451612903226	0,0564516129032258	0,0524193548387097	0,0161290322580645	0,0564516129032258	0,0121457489878543	0	0,00404858299595142	0,00404858299595142	0	0,00404858299595142	0,00404858299595142	0	0	0	0	0,00404858299595142	0	0,00404858299595142	0,00404858299595142	0,00404858299595142	0,00809716599190283	0,00404858299595142	0	0,00404858299595142	0	0	0
Q8L493	373	41064,43976	8,64550573171453	0,0710455764075067	0,0991957104557641	0,123324396782842	0,0616621983914209	0,0160857908847185	0,0509383378016086	0,0482573726541555	0,0348525469168901	0,0777479892761394	0,0134048257372654	0,064343163538874	0,0509383378016086	0,109919571045576	0,0348525469168901	0,032171581769437	0,064343163538874	0,0268096514745308	0,0589812332439678	0,0777479892761394	0,0482573726541555	0,0911528150134048	0,0134048257372654	0,0241286863270777	0,00268817204301075	0	0,00268817204301075	0,00806451612903226	0,00268817204301075	0,00806451612903226	0	0,00537634408602151	0,010752688172043	0,00537634408602151	0,00537634408602151	0	0	0	0,00268817204301075	0,00268817204301075	0,00268817204301075	0	0	0,00268817204301075	0	0	0
Q93Y32	384	41933,322	6,19034247205455	-0,0997395833333333	0,111979166666667	0,1171875	0,0833333333333333	0,0104166666666667	0,0364583333333333	0,0755208333333333	0,0390625	0,106770833333333	0,0104166666666667	0,0572916666666667	0,046875	0,0859375	0,0234375	0,0364583333333333	0,0338541666666667	0,0286458333333333	0,0598958333333333	0,0703125	0,0598958333333333	0,0833333333333333	0,0104166666666667	0,0416666666666667	0,02088772845953	0	0,00522193211488251	0,00783289817232376	0	0,00522193211488251	0	0,00261096605744125	0,00261096605744125	0,00783289817232376	0,00261096605744125	0,00522193211488251	0	0	0	0,010443864229765	0,00522193211488251	0	0	0,00522193211488251	0	0	0
O80517	202	20353,82156	5,8309020474983	0,0168316831683168	0,0643564356435644	0,0693069306930693	0,0891089108910891	0,0148514851485149	0,0445544554455446	0,0198019801980198	0,0148514851485149	0,128712871287129	0,0148514851485149	0,0297029702970297	0,0445544554455446	0,0544554455445545	0,0346534653465347	0,0247524752475248	0,103960396039604	0	0,0099009900990099	0,103960396039604	0,123762376237624	0,0940594059405941	0,0148514851485149	0,0346534653465347	0,00995024875621891	0	0	0	0	0,0199004975124378	0	0	0	0,00497512437810945	0,00497512437810945	0	0	0	0	0,0149253731343284	0,0149253731343284	0,0199004975124378	0	0	0	0	0,00497512437810945
O64885	326	37945,85468	5,02082986642492	-0,585276073619632	0,180981595092025	0,153374233128834	0,0368098159509202	0,0153374233128834	0,0889570552147239	0,0920245398773006	0,0613496932515337	0,0245398773006135	0,0122699386503067	0,0306748466257669	0,0828220858895705	0,116564417177914	0,0337423312883436	0,0368098159509202	0,0582822085889571	0,049079754601227	0,0582822085889571	0,0797546012269939	0,0337423312883436	0,0644171779141104	0,00920245398773006	0,0153374233128834	0	0	0,00615384615384615	0	0	0	0	0,00307692307692308	0	0,00615384615384615	0	0,00615384615384615	0	0,00307692307692308	0,00615384615384615	0,00307692307692308	0	0,00307692307692308	0	0	0	0	0
Q42533	280	29612,44422	9,11269944500323	-0,285	0,0857142857142857	0,110714285714286	0,114285714285714	0,00714285714285714	0,0321428571428571	0,0535714285714286	0,0285714285714286	0,0321428571428571	0,00714285714285714	0,0285714285714286	0,0714285714285714	0,0678571428571429	0,025	0,0214285714285714	0,117857142857143	0,0571428571428571	0,0321428571428571	0,142857142857143	0,0535714285714286	0,0892857142857143	0	0,0178571428571429	0,028673835125448	0	0	0,00716845878136201	0	0,003584229390681	0	0	0,010752688172043	0,003584229390681	0,003584229390681	0	0,021505376344086	0,00716845878136201	0	0,021505376344086	0,003584229390681	0,003584229390681	0	0	0	0	0
Q9SZZ8	310	34360,90654	9,09595460633797	-0,124516129032258	0,0967741935483871	0,148387096774194	0,0903225806451613	0,00645161290322581	0,0258064516129032	0,0709677419354839	0,067741935483871	0,0870967741935484	0,0354838709677419	0,0387096774193548	0,0516129032258065	0,0935483870967742	0,032258064516129	0,0290322580645161	0,0451612903225806	0,00967741935483871	0,0612903225806452	0,112903225806452	0,032258064516129	0,0612903225806452	0,0161290322580645	0,032258064516129	0,0161812297734628	0	0,00323624595469256	0,00647249190938511	0	0,00970873786407767	0,00647249190938511	0,00970873786407767	0	0,00970873786407767	0,00323624595469256	0	0	0	0,00323624595469256	0,00647249190938511	0	0,0129449838187702	0	0,00323624595469256	0	0	0
Q9FYL2	119	11335,44392	3,97295068622427	0,378991596638655	0,100840336134454	0,0420168067226891	0,19327731092437	0	0,092436974789916	0,00840336134453781	0,0168067226890756	0,100840336134454	0,00840336134453781	0,0420168067226891	0,0252100840336134	0,0588235294117647	0,0168067226890756	0,0168067226890756	0,0756302521008403	0,0168067226890756	0,00840336134453781	0,134453781512605	0,0588235294117647	0,117647058823529	0	0,00840336134453781	0,0593220338983051	0	0,00847457627118644	0	0	0,0169491525423729	0	0,00847457627118644	0,00847457627118644	0,0169491525423729	0	0	0,0338983050847458	0	0	0,0254237288135593	0	0,0169491525423729	0	0	0	0	0
Q94CG2	130	15207,20796	9,2968024738526	-0,543846153846154	0,146153846153846	0,2	0,0461538461538462	0,00769230769230769	0,0692307692307692	0,0769230769230769	0,0538461538461538	0,0615384615384615	0,0230769230769231	0,0538461538461538	0,0692307692307692	0,130769230769231	0,0307692307692308	0,0769230769230769	0	0,00769230769230769	0,107692307692308	0,0769230769230769	0,0230769230769231	0,0461538461538462	0	0,0384615384615385	0	0	0	0	0	0	0,00775193798449612	0	0	0,00775193798449612	0	0	0	0	0,00775193798449612	0,0155038759689922	0	0	0	0,00775193798449612	0	0	0
Q8VXX9	137	15383,49254	9,68799889027321	-0,264963503649635	0,0948905109489051	0,160583941605839	0,0802919708029197	0	0,0437956204379562	0,0510948905109489	0,0437956204379562	0,0875912408759124	0,0364963503649635	0,0802919708029197	0,0437956204379562	0,102189781021898	0,0437956204379562	0,0583941605839416	0,0218978102189781	0,0510948905109489	0,0802919708029197	0,0802919708029197	0,0218978102189781	0,0437956204379562	0,0072992700729927	0,0218978102189781	0,0147058823529412	0	0	0	0	0,0220588235294118	0	0	0,00735294117647059	0,00735294117647059	0	0	0,00735294117647059	0,0147058823529412	0	0,00735294117647059	0	0	0	0	0	0	0
Q93Z24	697	78639,01902	6,27037276070917	-0,242467718794835	0,109038737446198	0,12051649928264	0,0459110473457676	0,00860832137733142	0,0573888091822095	0,0516499282639885	0,0487804878048781	0,0760401721664275	0,0186513629842181	0,0530846484935438	0,0616929698708752	0,103299856527977	0,024390243902439	0,0516499282639885	0,0631276901004304	0,0329985652797704	0,0401721664275466	0,0731707317073171	0,0516499282639885	0,0717360114777618	0,0215208034433286	0,0444763271162123	0,0014367816091954	0	0,0028735632183908	0,0014367816091954	0,0014367816091954	0,0028735632183908	0	0,0014367816091954	0,0014367816091954	0,00574712643678161	0,0014367816091954	0,00431034482758621	0,00431034482758621	0,0014367816091954	0,0014367816091954	0,00431034482758621	0	0,00574712643678161	0,0014367816091954	0,0028735632183908	0	0	0
Q9SCV3	887	99197,48938	8,29226051764567	-0,320293122886133	0,100338218714769	0,133032694475761	0,0620067643742954	0,0225479143179256	0,0529875986471251	0,0473506200676437	0,0450958286358512	0,0901916572717024	0,0259301014656144	0,0541149943630214	0,0653889515219842	0,0744081172491545	0,0191657271702368	0,0439684329199549	0,04847801578354	0,0326944757609921	0,0417136414881623	0,0856820744081172	0,0496054114994363	0,0642615558060879	0,0293122886133033	0,0450958286358512	0,00451467268623025	0,00225733634311512	0,00338600451467269	0,00451467268623025	0,00564334085778781	0,00790067720090293	0,00225733634311512	0,00112866817155756	0,00451467268623025	0,00564334085778781	0	0,00112866817155756	0,00451467268623025	0,00112866817155756	0,00225733634311512	0,00451467268623025	0,00112866817155756	0,00338600451467269	0,00112866817155756	0,00112866817155756	0,00225733634311512	0	0,00451467268623025
Q8GXT2	590	68242,74402	5,74813636125786	-0,554915254237288	0,147457627118644	0,157627118644068	0,0423728813559322	0,011864406779661	0,0745762711864407	0,0728813559322034	0,0593220338983051	0,0593220338983051	0,0406779661016949	0,0711864406779661	0,0677966101694915	0,0677966101694915	0,0101694915254237	0,0593220338983051	0,0440677966101695	0,0288135593220339	0,0491525423728814	0,0728813559322034	0,0406779661016949	0,0644067796610169	0,0203389830508475	0,0423728813559322	0,0033955857385399	0	0,0033955857385399	0	0,0067911714770798	0,0033955857385399	0,00169779286926995	0,00509337860780985	0	0,00509337860780985	0	0,00169779286926995	0	0	0,0033955857385399	0	0,00169779286926995	0,0067911714770798	0	0	0,00169779286926995	0	0,00169779286926995
Q84TK1	458	51458,04114	5,22598522007418	-0,65	0,137554585152838	0,126637554585153	0,0393013100436681	0,0262008733624454	0,0524017467248908	0,0851528384279476	0,0436681222707424	0,0589519650655022	0,0305676855895196	0,0393013100436681	0,0480349344978166	0,0829694323144105	0,0262008733624454	0,0764192139737991	0,074235807860262	0,0524017467248908	0,0480349344978166	0,0873362445414847	0,0414847161572052	0,0611353711790393	0,00436681222707424	0,0218340611353712	0,00437636761487965	0	0,00218818380743982	0,00437636761487965	0	0,00437636761487965	0	0,00218818380743982	0	0	0	0,00437636761487965	0	0	0,00218818380743982	0,0087527352297593	0,00218818380743982	0,00437636761487965	0	0	0	0	0,00218818380743982
Q8W2F2	286	31784,18314	5,76445096088621	-0,773426573426573	0,143356643356643	0,146853146853147	0,0664335664335664	0,00699300699300699	0,0734265734265734	0,0699300699300699	0,013986013986014	0,027972027972028	0,020979020979021	0,034965034965035	0,0909090909090909	0,0874125874125874	0,034965034965035	0,0384615384615385	0,041958041958042	0,0804195804195804	0,034965034965035	0,15034965034965	0,041958041958042	0,0594405594405594	0,0034965034965035	0,020979020979021	0	0	0,00701754385964912	0,0105263157894737	0	0	0	0,00350877192982456	0	0,00350877192982456	0	0	0	0,00701754385964912	0	0,0245614035087719	0,00350877192982456	0,00701754385964912	0	0	0	0	0
Q9LNJ5	590	66001,21916	6,27983706009608	-0,592033898305085	0,128813559322034	0,142372881355932	0,0610169491525424	0,011864406779661	0,0525423728813559	0,076271186440678	0,0355932203389831	0,0593220338983051	0,0220338983050847	0,0355932203389831	0,0491525423728814	0,0966101694915254	0,0186440677966102	0,0644067796610169	0,0491525423728814	0,0508474576271186	0,0711864406779661	0,106779661016949	0,0406779661016949	0,0694915254237288	0,011864406779661	0,0169491525423729	0,00169779286926995	0	0,0033955857385399	0,0067911714770798	0,00169779286926995	0,0033955857385399	0	0,0033955857385399	0,00509337860780985	0,0101867572156197	0	0,0033955857385399	0,00169779286926995	0,00169779286926995	0	0,0118845500848896	0	0,00509337860780985	0	0,00169779286926995	0,00169779286926995	0	0
Q9T072	328	37702,36838	6,02770494003191	-0,564634146341463	0,149390243902439	0,167682926829268	0,0396341463414634	0,00609756097560976	0,0609756097560976	0,0884146341463415	0,0457317073170732	0,0274390243902439	0,0396341463414634	0,0823170731707317	0,0823170731707317	0,0945121951219512	0,0274390243902439	0,0457317073170732	0,0457317073170732	0,0487804878048781	0,0457317073170732	0,115853658536585	0,0365853658536585	0,0426829268292683	0,00304878048780488	0,0213414634146341	0	0	0	0,00611620795107034	0	0	0	0	0,00611620795107034	0,0122324159021407	0	0	0	0,0122324159021407	0	0,00305810397553517	0	0	0	0	0	0	0
Q700E3	263	30279,98118	5,10155801553958	-0,403802281368821	0,140684410646388	0,121673003802281	0,0342205323193916	0,0228136882129278	0,0532319391634981	0,0874524714828897	0,0456273764258555	0,0190114068441065	0,0114068441064639	0,0418250950570342	0,0608365019011407	0,106463878326996	0,0342205323193916	0,0608365019011407	0,026615969581749	0,0418250950570342	0,0494296577946768	0,11787072243346	0,0760456273764259	0,0684410646387833	0,0114068441064639	0,0304182509505703	0,00381679389312977	0	0	0,00763358778625954	0,00381679389312977	0	0	0	0	0,00381679389312977	0	0	0	0	0	0,0114503816793893	0,00381679389312977	0	0	0	0	0	0
Q9S7Y1	368	40824,8071	5,40531132044286	-0,646195652173913	0,14945652173913	0,146739130434783	0,0733695652173913	0,0108695652173913	0,0326086956521739	0,116847826086957	0,0407608695652174	0,0625	0,0489130434782609	0,0489130434782609	0,0516304347826087	0,0733695652173913	0,0217391304347826	0,0407608695652174	0,0434782608695652	0,0543478260869565	0,046195652173913	0,108695652173913	0,0597826086956522	0,0489130434782609	0,00271739130434783	0,0135869565217391	0,00544959128065395	0	0	0,0108991825613079	0,00272479564032698	0,00272479564032698	0,00544959128065395	0	0,0108991825613079	0,00817438692098093	0,00544959128065395	0	0	0,00272479564032698	0	0,0136239782016349	0,00272479564032698	0,00272479564032698	0	0	0,00272479564032698	0,00272479564032698	0
Q9SN74	240	26943,7967	6,0954605135296	-0,785	0,133333333333333	0,15	0,075	0,0125	0,0333333333333333	0,1	0,0291666666666667	0,0291666666666667	0,0333333333333333	0,0375	0,0625	0,0958333333333333	0,0125	0,0458333333333333	0,0708333333333333	0,075	0,0541666666666667	0,108333333333333	0,0625	0,0416666666666667	0,00416666666666667	0,0166666666666667	0,00418410041841004	0	0,0125523012552301	0	0	0	0	0	0	0	0	0,00836820083682008	0,00418410041841004	0,00418410041841004	0,00418410041841004	0,0167364016736402	0,0167364016736402	0,00418410041841004	0	0	0	0	0
Q9CAA9	486	52387,19118	5,8211349904952	-0,778395061728395	0,106995884773663	0,109053497942387	0,0679012345679012	0,00617283950617284	0,051440329218107	0,0555555555555556	0,037037037037037	0,0946502057613169	0,0123456790123457	0,0246913580246914	0,0493827160493827	0,065843621399177	0,0329218106995885	0,0802469135802469	0,0740740740740741	0,065843621399177	0,0473251028806584	0,125514403292181	0,037037037037037	0,0473251028806584	0,00823045267489712	0,0164609053497942	0,0103092783505155	0	0,00206185567010309	0,00412371134020619	0	0,00824742268041237	0	0,00206185567010309	0,00618556701030928	0,00206185567010309	0	0,00206185567010309	0	0,00412371134020619	0,00412371134020619	0,00824742268041237	0,00618556701030928	0,00618556701030928	0	0,00206185567010309	0	0	0
Q9XEF0	254	28414,4387	6,14972327921942	-0,501181102362205	0,12992125984252	0,137795275590551	0,0708661417322835	0,0236220472440945	0,0551181102362205	0,0748031496062992	0,0393700787401575	0,0275590551181102	0,015748031496063	0,0708661417322835	0,0590551181102362	0,078740157480315	0,0118110236220472	0,0551181102362205	0,0275590551181102	0,0393700787401575	0,062992125984252	0,153543307086614	0,0669291338582677	0,0393700787401575	0,015748031496063	0,0118110236220472	0,0118577075098814	0	0,00790513833992095	0,0158102766798419	0	0	0	0,00395256916996047	0,00395256916996047	0,0158102766798419	0	0	0	0	0	0,00790513833992095	0,00395256916996047	0	0	0	0	0,00395256916996047	0
Q84RD0	291	33569,49696	5,00050246511632	-0,5553264604811	0,134020618556701	0,11340206185567	0,0378006872852234	0,0274914089347079	0,0584192439862543	0,0756013745704467	0,0893470790378007	0,0309278350515464	0,0206185567010309	0,0446735395189003	0,0515463917525773	0,0859106529209622	0,0274914089347079	0,0549828178694158	0,0721649484536082	0,0893470790378007	0,0412371134020619	0,0756013745704467	0,0618556701030928	0,0378006872852234	0	0,0171821305841924	0,0103448275862069	0	0	0,00689655172413793	0,00344827586206897	0	0	0,00344827586206897	0,00344827586206897	0	0	0,00344827586206897	0,00344827586206897	0	0,00344827586206897	0	0	0	0	0	0	0	0,00344827586206897
Q3EAI1	426	46574,94426	5,92390575928054	-0,47887323943662	0,115023474178404	0,124413145539906	0,0704225352112676	0,0140845070422535	0,0446009389671361	0,0704225352112676	0,0375586854460094	0,0751173708920188	0,0258215962441315	0,0469483568075117	0,0469483568075117	0,0915492957746479	0,0258215962441315	0,0610328638497653	0,0657276995305164	0,0633802816901408	0,0516431924882629	0,0938967136150235	0,0469483568075117	0,0563380281690141	0,00938967136150235	0,00234741784037559	0,00941176470588235	0	0	0,00470588235294118	0,00235294117647059	0	0,00235294117647059	0,00705882352941176	0	0,00470588235294118	0	0,00470588235294118	0,00235294117647059	0	0,0117647058823529	0,00470588235294118	0,00470588235294118	0,00941176470588235	0,00235294117647059	0	0	0	0,00235294117647059
Q9ZUG9	350	36521,43722	6,35526540919394	-0,355714285714286	0,08	0,1	0,0885714285714286	0,00571428571428571	0,0457142857142857	0,0342857142857143	0,02	0,0971428571428571	0,0285714285714286	0,0428571428571429	0,0342857142857143	0,0685714285714286	0,0485714285714286	0,0457142857142857	0,06	0,0657142857142857	0,0371428571428571	0,142857142857143	0,0657142857142857	0,0571428571428571	0,00285714285714286	0,00857142857142857	0,00573065902578797	0	0,00286532951289398	0,00573065902578797	0	0,00859598853868195	0,00286532951289398	0,00286532951289398	0,00286532951289398	0,00573065902578797	0,00573065902578797	0	0,00573065902578797	0	0,00286532951289398	0,0143266475644699	0,0114613180515759	0,00859598853868195	0	0	0	0	0
Q8S3D1	407	44583,976	6,30223914333826	-0,755282555282555	0,0884520884520884	0,117936117936118	0,0442260442260442	0,0147420147420147	0,0368550368550369	0,0515970515970516	0,0221130221130221	0,0737100737100737	0,0442260442260442	0,0294840294840295	0,0294840294840295	0,0933660933660934	0,0368550368550369	0,0933660933660934	0,0884520884520884	0,058968058968059	0,0442260442260442	0,132678132678133	0,0442260442260442	0,0343980343980344	0,0147420147420147	0,0122850122850123	0,00492610837438424	0	0,00246305418719212	0	0	0,00492610837438424	0	0,00246305418719212	0	0,00738916256157635	0	0	0,00492610837438424	0	0	0,0123152709359606	0,00246305418719212	0,00246305418719212	0	0	0	0	0
O81037	371	43000,01396	6,8519045236023	-0,729919137466307	0,132075471698113	0,159029649595687	0,0377358490566038	0,0107816711590297	0,0377358490566038	0,0943396226415094	0,0377358490566038	0,0161725067385445	0,0296495956873315	0,0646900269541779	0,0592991913746631	0,110512129380054	0,0161725067385445	0,0700808625336927	0,0431266846361186	0,0862533692722372	0,0700808625336927	0,107816711590297	0,045822102425876	0,045822102425876	0,00269541778975741	0,0134770889487871	0,0027027027027027	0	0,0027027027027027	0	0	0	0	0,00810810810810811	0	0,00540540540540541	0	0	0	0,0027027027027027	0,0027027027027027	0,00810810810810811	0,0027027027027027	0,0027027027027027	0	0	0	0	0
Q6NKN9	366	40151,19378	5,6062585452674	-0,709562841530055	0,128415300546448	0,131147540983607	0,0683060109289618	0,00819672131147541	0,0546448087431694	0,0737704918032787	0,0382513661202186	0,087431693989071	0,0300546448087432	0,0382513661202186	0,0519125683060109	0,0737704918032787	0,0355191256830601	0,0601092896174863	0,0628415300546448	0,0601092896174863	0,0491803278688525	0,10655737704918	0,0327868852459016	0,0437158469945355	0,00546448087431694	0,0191256830601093	0,010958904109589	0	0,00821917808219178	0,00547945205479452	0	0,00821917808219178	0	0	0,00547945205479452	0	0,00273972602739726	0	0,00273972602739726	0	0,00273972602739726	0,00547945205479452	0,00821917808219178	0,00821917808219178	0	0	0	0	0
Q9FJL4	498	54877,26504	5,95265785391133	-0,825903614457831	0,114457831325301	0,122489959839357	0,0421686746987952	0,00602409638554217	0,036144578313253	0,0783132530120482	0,0381526104417671	0,0682730923694779	0,0220883534136546	0,034136546184739	0,0522088353413655	0,0742971887550201	0,0441767068273092	0,0923694779116466	0,0682730923694779	0,0502008032128514	0,0481927710843374	0,13855421686747	0,0542168674698795	0,036144578313253	0,00401606425702811	0,0120481927710843	0,00201207243460765	0	0,00201207243460765	0,00804828973843058	0	0	0	0	0	0,0120724346076459	0,00201207243460765	0	0	0	0,00603621730382294	0,00402414486921529	0,00603621730382294	0	0	0	0	0	0
Q9C8P8	259	28526,2655	5,38355901636674	-0,777992277992278	0,142857142857143	0,135135135135135	0,0386100386100386	0,0193050193050193	0,0540540540540541	0,0888030888030888	0,0308880308880309	0,108108108108108	0,0193050193050193	0,0463320463320463	0,0424710424710425	0,0694980694980695	0,0347490347490347	0,0463320463320463	0,0347490347490347	0,0579150579150579	0,0733590733590734	0,115830115830116	0,0579150579150579	0,0386100386100386	0,00386100386100386	0,0193050193050193	0	0	0,00775193798449612	0,00387596899224806	0	0	0	0	0,00387596899224806	0,00387596899224806	0	0,00387596899224806	0,00387596899224806	0	0	0	0,00775193798449612	0,00387596899224806	0	0	0,00387596899224806	0	0
Q84WK0	352	38770,02952	4,86133831040567	-0,825284090909091	0,15625	0,122159090909091	0,0625	0,0113636363636364	0,0568181818181818	0,0994318181818182	0,0198863636363636	0,0795454545454545	0,0198863636363636	0,0227272727272727	0,0568181818181818	0,0767045454545455	0,0369318181818182	0,0710227272727273	0,0255681818181818	0,0340909090909091	0,0454545454545455	0,122159090909091	0,0710227272727273	0,0454545454545455	0,00852272727272727	0,0340909090909091	0,00854700854700855	0	0,0056980056980057	0	0,00284900284900285	0,0056980056980057	0	0	0	0,00284900284900285	0,0056980056980057	0	0,00284900284900285	0,00284900284900285	0,0056980056980057	0,00854700854700855	0,00854700854700855	0,00284900284900285	0	0	0,00284900284900285	0	0,00284900284900285
Q9FJ00	307	33325,27616	6,0817875957937	-0,647882736156352	0,107491856677524	0,120521172638436	0,0553745928338762	0,00651465798045603	0,0521172638436482	0,0553745928338762	0,0390879478827362	0,0684039087947883	0,0260586319218241	0,0521172638436482	0,0586319218241042	0,0586319218241042	0,0162866449511401	0,0781758957654723	0,0553745928338762	0,0390879478827362	0,0358306188925081	0,153094462540717	0,0684039087947883	0,0521172638436482	0,00977198697068404	0,0195439739413681	0,0065359477124183	0	0,00326797385620915	0,00326797385620915	0,00326797385620915	0,00326797385620915	0	0,00980392156862745	0,00326797385620915	0	0	0	0,00326797385620915	0,00326797385620915	0	0,00980392156862745	0,0065359477124183	0	0	0	0	0	0
Q8S3D2	373	41320,72434	6,23469948328533	-0,690348525469169	0,126005361930295	0,142091152815013	0,0536193029490617	0,0160857908847185	0,0482573726541555	0,0777479892761394	0,0348525469168901	0,064343163538874	0,0268096514745308	0,0455764075067024	0,0616621983914209	0,0831099195710456	0,0268096514745308	0,0536193029490617	0,0509383378016086	0,0509383378016086	0,0536193029490617	0,115281501340483	0,0777479892761394	0,0375335120643432	0,00536193029490617	0,0160857908847185	0,010752688172043	0	0	0,00537634408602151	0,00268817204301075	0	0	0,00268817204301075	0	0,00268817204301075	0,00268817204301075	0,00268817204301075	0,00268817204301075	0,00806451612903226	0,00537634408602151	0,00537634408602151	0,00268817204301075	0	0	0	0	0	0
Q9FIX5	247	29012,1647	9,56574676624004	-0,759919028340081	0,153846153846154	0,218623481781377	0,048582995951417	0,00404858299595142	0,0445344129554656	0,109311740890688	0,0364372469635627	0,0242914979757085	0,0202429149797571	0,0404858299595142	0,117408906882591	0,101214574898785	0,0404858299595142	0,0445344129554656	0,0283400809716599	0,0283400809716599	0,0809716599190283	0,0890688259109312	0,0445344129554656	0,0647773279352227	0,0121457489878543	0,0202429149797571	0	0	0,0040650406504065	0	0,0040650406504065	0	0	0	0,00813008130081301	0,00813008130081301	0	0,0040650406504065	0,0040650406504065	0	0	0,0040650406504065	0,00813008130081301	0,0040650406504065	0	0	0	0	0
Q9FXA3	308	34182,1252	6,25441569133209	-0,455519480519481	0,107142857142857	0,123376623376623	0,0649350649350649	0,0194805194805195	0,0422077922077922	0,0649350649350649	0,0422077922077922	0,038961038961039	0,025974025974026	0,038961038961039	0,0681818181818182	0,0811688311688312	0,0194805194805195	0,0584415584415584	0,0681818181818182	0,0454545454545455	0,0292207792207792	0,116883116883117	0,0714285714285714	0,0649350649350649	0,012987012987013	0,025974025974026	0,0130293159609121	0	0,00651465798045603	0	0,00651465798045603	0	0	0	0	0,00651465798045603	0	0,00651465798045603	0,00325732899022801	0,00651465798045603	0	0,00325732899022801	0,00651465798045603	0,00325732899022801	0	0,00325732899022801	0	0	0
Q9FKQ6	296	33760,86008	9,15189241343761	-0,502027027027027	0,101351351351351	0,162162162162162	0,0506756756756757	0,0101351351351351	0,0337837837837838	0,0675675675675676	0,0439189189189189	0,0202702702702703	0,0405405405405405	0,0439189189189189	0,0608108108108108	0,0945945945945946	0,0337837837837838	0,0540540540540541	0,027027027027027	0,0574324324324324	0,0608108108108108	0,138513513513514	0,0709459459459459	0,0641891891891892	0	0,027027027027027	0	0	0,00677966101694915	0	0	0	0	0	0	0	0	0,00677966101694915	0	0,00338983050847458	0	0,0101694915254237	0,0203389830508475	0,00338983050847458	0	0	0	0	0
Q9ZVB5	242	27216,35584	5,90461607870025	-0,505785123966942	0,12396694214876	0,132231404958678	0,0247933884297521	0,0206611570247934	0,0413223140495868	0,0826446280991736	0,0371900826446281	0,0495867768595041	0,0247933884297521	0,0206611570247934	0,0661157024793388	0,111570247933884	0,0247933884297521	0,0578512396694215	0,0413223140495868	0,0454545454545455	0,0413223140495868	0,128099173553719	0,0661157024793388	0,0785123966942149	0,00413223140495868	0,0330578512396694	0	0	0	0	0	0	0	0	0	0,00829875518672199	0	0	0	0	0	0,012448132780083	0,004149377593361	0	0	0	0,004149377593361	0	0
Q9FYE6	240	27716,22826	9,76905511416699	-0,64125	0,104166666666667	0,183333333333333	0,0458333333333333	0,00416666666666667	0,0416666666666667	0,0625	0,0166666666666667	0,0208333333333333	0,0416666666666667	0,0458333333333333	0,0583333333333333	0,133333333333333	0,0333333333333333	0,0708333333333333	0,0291666666666667	0,0541666666666667	0,0833333333333333	0,133333333333333	0,0416666666666667	0,05	0,0125	0,0208333333333333	0,00418410041841004	0	0	0	0	0	0	0	0	0,00836820083682008	0,00418410041841004	0,00418410041841004	0	0	0,00836820083682008	0,00418410041841004	0,00418410041841004	0,00836820083682008	0	0	0	0	0
Q8VZ22	301	34031,2982	4,95794094782996	-0,661461794019934	0,13953488372093	0,116279069767442	0,026578073089701	0,0232558139534884	0,0598006644518272	0,079734219269103	0,0564784053156146	0,0431893687707641	0,026578073089701	0,0465116279069767	0,053156146179402	0,0830564784053156	0,0166112956810631	0,0564784053156146	0,0564784053156146	0,053156146179402	0,0365448504983389	0,136212624584718	0,0764119601328904	0,0365448504983389	0,0166112956810631	0,0166112956810631	0	0,00333333333333333	0	0,00333333333333333	0	0	0	0,00333333333333333	0,00333333333333333	0,00333333333333333	0	0,00333333333333333	0	0	0	0,00666666666666667	0	0	0	0	0	0	0
Q8L467	283	31995,14194	4,62369952791445	-0,798586572438163	0,190812720848057	0,130742049469965	0,0565371024734982	0,0176678445229682	0,0848056537102474	0,106007067137809	0,0353356890459364	0,0565371024734982	0,0141342756183746	0,0282685512367491	0,0600706713780919	0,0954063604240283	0,0247349823321555	0,03886925795053	0,0530035335689046	0,0636042402826855	0,0565371024734982	0,0848056537102474	0,03886925795053	0,0530035335689046	0,00353356890459364	0,0282685512367491	0,00709219858156028	0,00354609929078014	0,00354609929078014	0,00709219858156028	0,00354609929078014	0	0	0,00709219858156028	0	0,00354609929078014	0	0	0,00354609929078014	0	0,00354609929078014	0,00354609929078014	0	0,00709219858156028	0	0	0	0	0
Q5XVH0	185	21673,33186	5,41618757112283	-0,940540540540541	0,140540540540541	0,135135135135135	0,0378378378378378	0,0216216216216216	0,0432432432432432	0,0972972972972973	0,0162162162162162	0,0324324324324324	0,027027027027027	0,0486486486486487	0,0648648648648649	0,0432432432432432	0,0702702702702703	0,0594594594594595	0,0918918918918919	0,0648648648648649	0,0432432432432432	0,0594594594594595	0,0594594594594595	0,0432432432432432	0,00540540540540541	0,0702702702702703	0,0108695652173913	0	0	0	0	0	0	0	0,00543478260869565	0	0	0	0,00543478260869565	0,00543478260869565	0	0,00543478260869565	0	0	0	0,00543478260869565	0	0	0
Q9SFZ3	453	49556,3358	6,1274471571338	-0,626048565121413	0,0949227373068433	0,116997792494481	0,0309050772626932	0,011037527593819	0,0441501103752759	0,0507726269315673	0,0375275938189845	0,0794701986754967	0,0397350993377483	0,0397350993377483	0,0397350993377483	0,0905077262693157	0,0353200883002208	0,0662251655629139	0,0596026490066225	0,0596026490066225	0,0375275938189845	0,172185430463576	0,0419426048565121	0,0353200883002208	0,00662251655629139	0,022075055187638	0,00221238938053097	0	0	0	0	0,00221238938053097	0,00442477876106195	0,00221238938053097	0	0,00221238938053097	0	0,00221238938053097	0	0,00221238938053097	0	0,0110619469026549	0,00221238938053097	0	0	0	0	0	0
Q9C690	379	41715,97744	6,43454982689676	-0,678891820580475	0,131926121372032	0,153034300791557	0,0686015831134565	0,0105540897097625	0,0606860158311346	0,0712401055408971	0,0343007915567282	0,0527704485488127	0,029023746701847	0,0369393139841689	0,0474934036939314	0,0738786279683377	0,0263852242744063	0,0369393139841689	0,0633245382585752	0,0369393139841689	0,0765171503957784	0,137203166226913	0,0686015831134565	0,0527704485488127	0	0,0158311345646438	0,00264550264550265	0	0,00264550264550265	0,00529100529100529	0	0,00264550264550265	0,00264550264550265	0	0,00264550264550265	0,00529100529100529	0,00529100529100529	0	0,00264550264550265	0	0,00793650793650794	0,0105820105820106	0,00793650793650794	0,00529100529100529	0	0,00264550264550265	0,00264550264550265	0	0
Q8GXT3	454	49063,73768	6,15301544833192	-0,700881057268723	0,0881057268722467	0,118942731277533	0,079295154185022	0,00440528634361234	0,0550660792951542	0,0330396475770925	0,052863436123348	0,066079295154185	0,052863436123348	0,0220264317180617	0,0330396475770925	0,0638766519823789	0,0198237885462555	0,0484581497797357	0,0682819383259912	0,0704845814977974	0,0330396475770925	0,1784140969163	0,0572687224669604	0,0330396475770925	0,0154185022026432	0,013215859030837	0,0154525386313466	0	0	0,0022075055187638	0,0022075055187638	0,00662251655629139	0	0,0022075055187638	0,00441501103752759	0,011037527593819	0,0022075055187638	0,00441501103752759	0,0022075055187638	0	0	0,0132450331125828	0,00883002207505519	0,00441501103752759	0	0	0	0	0
Q9LQ08	259	29214,23864	8,97396601916388	-0,328571428571429	0,108108108108108	0,162162162162162	0,0347490347490347	0,0386100386100386	0,0579150579150579	0,0501930501930502	0,0347490347490347	0,0347490347490347	0,0231660231660232	0,0772200772200772	0,0772200772200772	0,0849420849420849	0,027027027027027	0,0463320463320463	0,0193050193050193	0,0540540540540541	0,0617760617760618	0,131274131274131	0,0579150579150579	0,0694980694980695	0	0,0193050193050193	0,00387596899224806	0	0	0	0	0	0	0,00387596899224806	0	0	0	0,00775193798449612	0	0,00387596899224806	0,00387596899224806	0,00387596899224806	0,00387596899224806	0,00387596899224806	0	0	0	0,00387596899224806	0,00387596899224806
Q9CA64	93	10580,7383	9,17368469412115	-0,679569892473118	0,139784946236559	0,172043010752688	0,0645161290322581	0,010752688172043	0,0860215053763441	0,0537634408602151	0	0,021505376344086	0,010752688172043	0,0645161290322581	0,021505376344086	0,150537634408602	0,010752688172043	0,043010752688172	0,010752688172043	0,0752688172043011	0,139784946236559	0,150537634408602	0,043010752688172	0,032258064516129	0	0,010752688172043	0,0217391304347826	0	0	0	0	0	0	0	0	0,0108695652173913	0	0,0108695652173913	0	0,0108695652173913	0,0108695652173913	0	0	0	0	0	0	0	0
Q9ASX9	251	27821,7881	4,69333887614905	-0,954581673306773	0,143426294820717	0,103585657370518	0,051792828685259	0,0199203187250996	0,0637450199203187	0,0796812749003984	0,0278884462151394	0,0796812749003984	0,0239043824701195	0,0159362549800797	0,047808764940239	0,0597609561752988	0,0318725099601594	0,103585657370518	0,0438247011952191	0,051792828685259	0,0318725099601594	0,119521912350598	0,0358565737051793	0,051792828685259	0	0,0597609561752988	0	0,004	0,004	0,004	0	0	0	0	0,004	0,008	0	0	0	0,004	0,004	0,012	0	0,008	0	0	0,004	0,004	0
Q9FGB0	311	34713,45068	5,07789030906314	-0,60032154340836	0,15112540192926	0,131832797427653	0,0353697749196141	0,0321543408360129	0,0707395498392283	0,0803858520900322	0,0385852090032154	0,0643086816720257	0,0192926045016077	0,0321543408360129	0,067524115755627	0,102893890675241	0,022508038585209	0,0321543408360129	0,0321543408360129	0,0707395498392283	0,045016077170418	0,128617363344051	0,045016077170418	0,0546623794212219	0,00321543408360129	0,022508038585209	0	0,0032258064516129	0,0032258064516129	0,00645161290322581	0	0	0	0,0032258064516129	0,00645161290322581	0,00645161290322581	0	0	0	0	0	0,0032258064516129	0	0	0	0	0	0	0,0032258064516129
Q9C8Z9	221	24255,72034	11,8271878938182	-0,434841628959276	0,0542986425339367	0,194570135746606	0,113122171945701	0,00452488687782805	0,0226244343891403	0,0316742081447964	0,00904977375565611	0,0316742081447964	0,00452488687782805	0,0497737556561086	0,0633484162895928	0,081447963800905	0,0226244343891403	0,0271493212669683	0,0497737556561086	0,0497737556561086	0,126696832579186	0,167420814479638	0,0452488687782805	0,0769230769230769	0,00904977375565611	0,0135746606334842	0,00909090909090909	0	0,00454545454545455	0	0	0	0	0,00909090909090909	0,00454545454545455	0,0136363636363636	0,00909090909090909	0,00454545454545455	0,00454545454545455	0,00454545454545455	0,00909090909090909	0,0227272727272727	0,00909090909090909	0,00909090909090909	0	0	0	0	0
O22901	102	11879,11254	11,1383337828234	-0,372549019607843	0,0882352941176471	0,235294117647059	0,0588235294117647	0,0196078431372549	0,0196078431372549	0,0686274509803922	0,00980392156862745	0,0392156862745098	0,00980392156862745	0,0490196078431373	0,0882352941176471	0,0980392156862745	0,0588235294117647	0,0196078431372549	0,0294117647058824	0,0490196078431373	0,137254901960784	0,0392156862745098	0,0784313725490196	0,107843137254902	0,00980392156862745	0,00980392156862745	0	0	0,0099009900990099	0	0	0	0	0,0099009900990099	0	0,0198019801980198	0	0	0	0	0,0099009900990099	0,0099009900990099	0	0	0	0	0	0	0
Q94A20	256	28167,98296	6,26675374545872	0,775390625	0,0625	0,0703125	0,05859375	0,01171875	0,04296875	0,01953125	0,0625	0,08203125	0,01171875	0,08984375	0,03125	0,1640625	0,01953125	0,02734375	0,04296875	0,0234375	0,02734375	0,07421875	0,0625	0,0859375	0,01171875	0,05078125	0,00392156862745098	0	0	0	0	0,00392156862745098	0	0	0,00392156862745098	0,0156862745098039	0,00392156862745098	0	0	0,00392156862745098	0	0,00784313725490196	0,00392156862745098	0,00784313725490196	0	0,00392156862745098	0,00392156862745098	0	0
Q9LD45	247	27483,08214	8,92764099102308	0,519028340080972	0,0728744939271255	0,11336032388664	0,0850202429149798	0,0202429149797571	0,0404858299595142	0,0323886639676113	0,0728744939271255	0,0688259109311741	0,0202429149797571	0,0769230769230769	0,0526315789473684	0,129554655870445	0,0323886639676113	0,0202429149797571	0,0242914979757085	0,0242914979757085	0,0404858299595142	0,097165991902834	0,0364372469635627	0,0728744939271255	0,0161943319838057	0,0364372469635627	0,00813008130081301	0	0,0040650406504065	0	0,016260162601626	0	0,0040650406504065	0,00813008130081301	0	0,0040650406504065	0,0040650406504065	0	0	0	0,0040650406504065	0,016260162601626	0	0,0121951219512195	0	0,0040650406504065	0,0040650406504065	0,0040650406504065	0
Q9SRU2	5098	567882,04752	5,64878288920979	-0,124852883483719	0,124166339741075	0,125539427226363	0,0608081600627697	0,0241271086700667	0,0559042761867399	0,068262063554335	0,0423695566888976	0,0582581404472342	0,02138093369949	0,0506080816006277	0,053942722636328	0,125343271871322	0,0225578658297372	0,0400156924284033	0,0331502550019616	0,0404080031384857	0,0502157708905453	0,106316202432326	0,0425657120439388	0,0696351510396234	0,00941545704197725	0,0247155747351903	0,0045124583088091	0,00235432607416127	0,00333529527172847	0,00490484598783598	0,00333529527172847	0,00313910143221503	0,000784775358053757	0,00274671375318815	0,00372768295075535	0,0064743967039435	0,00117716303708064	0,00156955071610751	0,00176574455562095	0,00255051991367471	0,00372768295075535	0,00588581518540318	0,00333529527172847	0,00431626446929566	0,000196193839513439	0,000980969197567196	0,00117716303708064	0,000588581518540318	0,00117716303708064
Q9LEZ3	529	58709,66212	7,78650572858401	-0,814555765595463	0,119092627599244	0,153119092627599	0,056710775047259	0,0056710775047259	0,0472589792060491	0,0718336483931947	0,0340264650283554	0,0434782608695652	0,0321361058601134	0,0359168241965974	0,0642722117202268	0,0661625708884688	0,0170132325141777	0,052930056710775	0,0831758034026465	0,0604914933837429	0,056710775047259	0,13421550094518	0,052930056710775	0,0642722117202268	0,00756143667296786	0,0132325141776938	0,00568181818181818	0	0,00568181818181818	0,00189393939393939	0,00189393939393939	0,00189393939393939	0	0	0,00757575757575758	0,00189393939393939	0	0,00189393939393939	0,00378787878787879	0,00189393939393939	0,00189393939393939	0,0113636363636364	0,00757575757575758	0,00189393939393939	0	0	0	0	0
Q6NPC9	318	36596,7563	9,27802139618205	-0,94748427672956	0,135220125786164	0,185534591194969	0,0314465408805031	0,0157232704402516	0,0691823899371069	0,0660377358490566	0,0377358490566038	0,0660377358490566	0,0157232704402516	0,0534591194968553	0,106918238993711	0,0660377358490566	0,0157232704402516	0,0691823899371069	0,0283018867924528	0,0628930817610063	0,0628930817610063	0,0849056603773585	0,0471698113207547	0,0566037735849057	0,0188679245283019	0,0251572327044025	0	0	0,00630914826498423	0,00315457413249211	0,00315457413249211	0	0,00315457413249211	0	0,00630914826498423	0	0,00315457413249211	0,00315457413249211	0	0	0	0,00315457413249211	0	0	0	0	0	0	0
Q9FLU1	454	49484,5243	5,16675024661941	-0,874008810572687	0,182819383259912	0,16079295154185	0,0594713656387665	0,0110132158590308	0,079295154185022	0,10352422907489	0,013215859030837	0,0462555066079295	0,00220264317180617	0,0418502202643172	0,125550660792952	0,0550660792951542	0,013215859030837	0,0330396475770925	0,052863436123348	0,0286343612334802	0,0330396475770925	0,123348017621145	0,0881057268722467	0,0748898678414097	0,00440528634361234	0,0110132158590308	0	0	0,00883002207505519	0,00662251655629139	0	0,0022075055187638	0	0,0022075055187638	0,0154525386313466	0	0	0	0,00441501103752759	0,00662251655629139	0,0022075055187638	0,0022075055187638	0,0022075055187638	0,00662251655629139	0	0	0,00441501103752759	0	0
P54967	378	41681,10074	6,52276765444296	-0,284391534391534	0,121693121693122	0,14021164021164	0,082010582010582	0,0291005291005291	0,0502645502645503	0,0714285714285714	0,0291005291005291	0,0687830687830688	0,0238095238095238	0,0555555555555556	0,0502645502645503	0,0925925925925926	0,0343915343915344	0,0317460317460317	0,0396825396825397	0,0343915343915344	0,0661375661375661	0,100529100529101	0,0555555555555556	0,0529100529100529	0,00793650793650794	0,0238095238095238	0,00795755968169761	0	0,0026525198938992	0,00795755968169761	0	0,013262599469496	0	0	0,00530503978779841	0,00795755968169761	0,0026525198938992	0,0026525198938992	0	0,00530503978779841	0,0026525198938992	0,0106100795755968	0,0026525198938992	0,00530503978779841	0,0026525198938992	0,0026525198938992	0	0,0026525198938992	0
B0F481	833	91934,38214	6,26713467736917	-0,0379351740696279	0,108043217286915	0,126050420168067	0,0804321728691477	0,021608643457383	0,0432172869147659	0,0648259303721489	0,0468187274909964	0,0696278511404562	0,0288115246098439	0,0480192076830732	0,0480192076830732	0,115246098439376	0,0192076830732293	0,0288115246098439	0,0504201680672269	0,0276110444177671	0,0492196878751501	0,0888355342136855	0,0588235294117647	0,0684273709483793	0,0156062424969988	0,0264105642256903	0,00961538461538462	0,00240384615384615	0,00120192307692308	0,00360576923076923	0,00120192307692308	0,00360576923076923	0,00240384615384615	0,00360576923076923	0,00600961538461538	0,00841346153846154	0,00240384615384615	0,00240384615384615	0,00360576923076923	0,00120192307692308	0,00360576923076923	0,00961538461538462	0,00721153846153846	0,00480769230769231	0,00120192307692308	0,00240384615384615	0,00360576923076923	0	0,00120192307692308
Q9FMZ0	337	37103,60648	9,28261880474858	-0,828783382789318	0,0979228486646884	0,14540059347181	0,0474777448071217	0,00593471810089021	0,0504451038575668	0,0474777448071217	0,0415430267062315	0,0474777448071217	0,0267062314540059	0,0445103857566766	0,0712166172106825	0,0712166172106825	0,0207715133531157	0,0623145400593472	0,0593471810089021	0,056379821958457	0,0474777448071217	0,178041543026706	0,0741839762611276	0,0267062314540059	0,00593471810089021	0,0148367952522255	0,00595238095238095	0	0,00297619047619048	0,00297619047619048	0	0,00297619047619048	0,00297619047619048	0,00892857142857143	0,00297619047619048	0	0	0	0,00297619047619048	0	0	0,00595238095238095	0	0,00892857142857143	0	0	0	0	0
O22929	152	17377,53704	5,99189513398128	-0,626973684210526	0,171052631578947	0,177631578947368	0,0921052631578947	0,0131578947368421	0,0460526315789474	0,125	0,0328947368421053	0,0328947368421053	0,0197368421052632	0,0592105263157895	0,0789473684210526	0,0855263157894737	0,0328947368421053	0,0526315789473684	0,0131578947368421	0,0394736842105263	0,0789473684210526	0,0723684210526316	0,0592105263157895	0,0526315789473684	0,0131578947368421	0	0,0198675496688742	0	0,00662251655629139	0	0	0	0	0,0198675496688742	0,00662251655629139	0	0	0	0	0	0,0132450331125828	0	0	0,0264900662251656	0	0	0	0	0
F4K657	127	14265,73792	4,83178540173011	-0,477952755905512	0,181102362204724	0,141732283464567	0,0708661417322835	0	0,094488188976378	0,0866141732283465	0,031496062992126	0,047244094488189	0,031496062992126	0,0236220472440945	0,047244094488189	0,094488188976378	0,047244094488189	0,0393700787401575	0,0078740157480315	0,047244094488189	0,062992125984252	0,118110236220472	0,0236220472440945	0,102362204724409	0	0,0236220472440945	0,00793650793650794	0	0,00793650793650794	0,0238095238095238	0	0,00793650793650794	0	0,00793650793650794	0	0	0	0	0	0	0	0,00793650793650794	0	0,00793650793650794	0	0	0	0	0
Q9SW80	739	81603,7161	6,29424568689382	-0,794316644113667	0,105548037889039	0,144790257104195	0,0825439783491204	0,0094722598105548	0,0460081190798376	0,0595399188092016	0,03382949932341	0,0663058186738836	0,0595399188092016	0,0216508795669824	0,0311231393775372	0,0784844384303112	0,0324763193504736	0,0717185385656292	0,0487144790257104	0,0635994587280108	0,054127198917456	0,117726657645467	0,0581867388362652	0,0365358592692828	0,006765899864682	0,0216508795669824	0,018970189701897	0	0,0040650406504065	0,0013550135501355	0,002710027100271	0,00677506775067751	0	0	0,0013550135501355	0,002710027100271	0,0040650406504065	0,0040650406504065	0,002710027100271	0,0040650406504065	0,002710027100271	0,00813008130081301	0,00677506775067751	0,00813008130081301	0,002710027100271	0,0013550135501355	0	0	0
O65685	532	59608,49254	5,67024092565444	-0,739473684210526	0,12218045112782	0,12406015037594	0,0676691729323308	0,0018796992481203	0,0582706766917293	0,0639097744360902	0,0319548872180451	0,0789473684210526	0,0206766917293233	0,0469924812030075	0,0357142857142857	0,0695488721804511	0,0338345864661654	0,0582706766917293	0,0451127819548872	0,093984962406015	0,0676691729323308	0,093984962406015	0,0357142857142857	0,0545112781954887	0,0093984962406015	0,0319548872180451	0,00564971751412429	0	0,00564971751412429	0,00188323917137476	0	0,00564971751412429	0	0,00564971751412429	0,00188323917137476	0,00753295668549906	0,00376647834274953	0,00188323917137476	0,00188323917137476	0,00188323917137476	0,00564971751412429	0,00376647834274953	0,00376647834274953	0,00376647834274953	0,00376647834274953	0,00188323917137476	0	0	0
Q9SJJ3	584	65774,66304	8,18114893144095	-0,643321917808219	0,0993150684931507	0,13527397260274	0,0462328767123288	0,00856164383561644	0,0582191780821918	0,0410958904109589	0,0410958904109589	0,0547945205479452	0,0325342465753425	0,0513698630136986	0,0393835616438356	0,0821917808219178	0,0256849315068493	0,0753424657534247	0,0513698630136986	0,0684931506849315	0,0633561643835616	0,118150684931507	0,0565068493150685	0,0513698630136986	0,0136986301369863	0,0205479452054795	0,00343053173241852	0,00171526586620926	0,00343053173241852	0,00171526586620926	0	0,00343053173241852	0,00171526586620926	0,00343053173241852	0,00171526586620926	0,00343053173241852	0	0	0	0,00171526586620926	0,00171526586620926	0,00514579759862779	0,00686106346483705	0,00514579759862779	0,00171526586620926	0	0	0	0
Q5S1W2	586	64032,58044	5,05303465279494	-0,125255972696246	0,119453924914676	0,104095563139932	0,0648464163822526	0,00853242320819113	0,0614334470989761	0,0580204778156997	0,0460750853242321	0,0802047781569966	0,0170648464163823	0,0580204778156997	0,0511945392491468	0,102389078498294	0,0136518771331058	0,0511945392491468	0,0392491467576792	0,0409556313993174	0,0358361774744027	0,0904436860068259	0,0614334470989761	0,0819112627986348	0,0068259385665529	0,0307167235494881	0,00683760683760684	0	0,00170940170940171	0,00512820512820513	0	0,00512820512820513	0	0,00341880341880342	0,00170940170940171	0,00854700854700855	0,00170940170940171	0,00170940170940171	0	0,00341880341880342	0,00170940170940171	0,011965811965812	0,00512820512820513	0,00170940170940171	0,00170940170940171	0,00341880341880342	0	0	0
Q93Z13	732	80767,08	8,86923071982266	0,219672131147541	0,0792349726775956	0,102459016393443	0,0806010928961749	0,0122950819672131	0,0286885245901639	0,0505464480874317	0,0628415300546448	0,087431693989071	0,0122950819672131	0,0628415300546448	0,0355191256830601	0,102459016393443	0,0314207650273224	0,0314207650273224	0,0573770491803279	0,0396174863387978	0,0546448087431694	0,0724043715846995	0,046448087431694	0,0846994535519126	0,0191256830601093	0,0273224043715847	0,00547195622435021	0,00136798905608755	0,00410396716826265	0,00683994528043776	0	0,00820793433652531	0,00136798905608755	0,00547195622435021	0,00136798905608755	0,0027359781121751	0,00547195622435021	0,00136798905608755	0,00547195622435021	0,00136798905608755	0,0027359781121751	0,00547195622435021	0,00547195622435021	0,00683994528043776	0,0027359781121751	0,00683994528043776	0	0	0
Q8L999	342	38238,888	9,28735877114195	-0,842982456140351	0,105263157894737	0,195906432748538	0,0906432748538012	0,0204678362573099	0,0497076023391813	0,0555555555555556	0,0087719298245614	0,0614035087719298	0,0584795321637427	0,0380116959064327	0,0760233918128655	0,0614035087719298	0,043859649122807	0,0526315789473684	0,0584795321637427	0,0526315789473684	0,0614035087719298	0,0701754385964912	0,0614035087719298	0,043859649122807	0,0146198830409357	0,0204678362573099	0,0175953079178886	0,00293255131964809	0	0,0117302052785924	0,00586510263929619	0,00293255131964809	0	0,0117302052785924	0,00586510263929619	0,00879765395894428	0	0,00586510263929619	0,00293255131964809	0	0,00293255131964809	0	0,00293255131964809	0,00586510263929619	0	0,00293255131964809	0	0,00293255131964809	0
Q0JXE7	343	38804,17498	9,09581825794	-0,36734693877551	0,107871720116618	0,157434402332362	0,0612244897959184	0,032069970845481	0,0408163265306122	0,0670553935860058	0,0495626822157434	0,0583090379008746	0,0174927113702624	0,0670553935860058	0,0728862973760933	0,0699708454810496	0,0349854227405248	0,043731778425656	0,0349854227405248	0,043731778425656	0,0670553935860058	0,104956268221574	0,0408163265306122	0,0553935860058309	0,0087463556851312	0,0291545189504373	0,00292397660818713	0	0,00292397660818713	0,0116959064327485	0	0,00292397660818713	0	0,00292397660818713	0,00292397660818713	0,00584795321637427	0	0,00292397660818713	0	0	0,0087719298245614	0,00292397660818713	0,00292397660818713	0,0087719298245614	0,00292397660818713	0	0	0	0,00292397660818713
Q9SRV1	465	50997,42364	5,17828688284701	-0,369462365591398	0,139784946236559	0,126881720430108	0,0731182795698925	0,0172043010752688	0,0709677419354839	0,0688172043010753	0,043010752688172	0,0817204301075269	0,0236559139784946	0,043010752688172	0,0559139784946237	0,0903225806451613	0,0193548387096774	0,0473118279569892	0,032258064516129	0,0279569892473118	0,0473118279569892	0,109677419354839	0,0451612903225806	0,0645161290322581	0,010752688172043	0,0279569892473118	0,00862068965517241	0	0,00431034482758621	0,0107758620689655	0	0,0021551724137931	0,0021551724137931	0,0021551724137931	0,00431034482758621	0,0150862068965517	0	0,00431034482758621	0	0,0021551724137931	0,0021551724137931	0,0107758620689655	0	0,0021551724137931	0	0,0021551724137931	0	0	0
Q9LMM6	349	38583,10364	8,98015522194314	-0,115472779369628	0,0916905444126074	0,120343839541547	0,0630372492836676	0,0114613180515759	0,0429799426934097	0,0487106017191977	0,0401146131805158	0,0458452722063037	0,0114613180515759	0,0458452722063037	0,0830945558739255	0,146131805157593	0,0229226361031519	0,0687679083094556	0,0458452722063037	0,0429799426934097	0,0257879656160458	0,117478510028653	0,0429799426934097	0,0630372492836676	0,0143266475644699	0,0171919770773639	0,00862068965517241	0	0	0,0028735632183908	0,00574712643678161	0,0028735632183908	0	0,00574712643678161	0,0028735632183908	0,00574712643678161	0,0028735632183908	0,0028735632183908	0	0,00574712643678161	0,0028735632183908	0,00862068965517241	0,0028735632183908	0,0028735632183908	0	0	0	0	0
Q8RXD4	941	103920,8036	9,1804159588251	-0,684378320935175	0,12221041445271	0,180658873538789	0,0648246546227418	0,0308182784272051	0,0573857598299681	0,0648246546227418	0,0223166843783209	0,0595111583421892	0,0233793836344315	0,048884165781084	0,100956429330499	0,0690754516471838	0,0212539851222104	0,048884165781084	0,0467587672688629	0,0350690754516472	0,0563230605738576	0,111583421891605	0,0573857598299681	0,0563230605738576	0,00850159404888417	0,0159404888416578	0,00531914893617021	0,00319148936170213	0,00319148936170213	0,00638297872340425	0,00106382978723404	0,00531914893617021	0,00319148936170213	0,00106382978723404	0,00425531914893617	0,00319148936170213	0	0,00212765957446809	0,00319148936170213	0,00106382978723404	0,00425531914893617	0,0117021276595745	0,00425531914893617	0,00106382978723404	0	0,00106382978723404	0,00319148936170213	0,00106382978723404	0
Q8RXD6	878	99717,84238	6,45557031029463	-0,666742596810934	0,160592255125285	0,170842824601367	0,0706150341685649	0,0216400911161731	0,0649202733485194	0,0956719817767654	0,0250569476082005	0,0353075170842825	0,0148063781321185	0,0455580865603645	0,0911161731207289	0,113895216400911	0,020501138952164	0,0375854214123007	0,0170842824601367	0,0637813211845103	0,0649202733485194	0,105922551252847	0,0387243735763098	0,0478359908883827	0,00455580865603645	0,020501138952164	0,00798175598631699	0,00228050171037628	0,00684150513112885	0,00684150513112885	0,00114025085518814	0,00228050171037628	0,00228050171037628	0,00114025085518814	0,00456100342075257	0,00684150513112885	0	0,00114025085518814	0	0,00114025085518814	0,00228050171037628	0,00798175598631699	0,00570125427594071	0,00684150513112885	0,00114025085518814	0,00228050171037628	0	0	0,00114025085518814
Q9C895	900	103394,93312	5,16726733865103	-0,665	0,187777777777778	0,166666666666667	0,0744444444444444	0,0222222222222222	0,0633333333333333	0,124444444444444	0,0155555555555556	0,0211111111111111	0,0255555555555556	0,0555555555555556	0,0888888888888889	0,117777777777778	0,0233333333333333	0,0388888888888889	0,0133333333333333	0,0711111111111111	0,0522222222222222	0,08	0,0366666666666667	0,0511111111111111	0,00555555555555556	0,0188888888888889	0,00556173526140156	0,00222469410456062	0,00444938820912125	0,0155728587319244	0,00111234705228031	0,00111234705228031	0,00222469410456062	0,00444938820912125	0,00333704115684093	0,00667408231368187	0,00111234705228031	0,00333704115684093	0	0,00556173526140156	0,00222469410456062	0,00556173526140156	0,00333704115684093	0,00222469410456062	0	0,00444938820912125	0,00222469410456062	0	0,00111234705228031
Q94JY4	85	9480,75018	5,75196537838364	0,0223529411764706	0,117647058823529	0,117647058823529	0,105882352941176	0	0,0235294117647059	0,0941176470588235	0,0588235294117647	0,0352941176470588	0,0117647058823529	0,0470588235294118	0,0470588235294118	0,129411764705882	0,0235294117647059	0,0705882352941176	0,0117647058823529	0,0352941176470588	0,0588235294117647	0,0823529411764706	0,0705882352941176	0,0823529411764706	0,0117647058823529	0	0	0	0,0119047619047619	0	0	0,0119047619047619	0	0	0,0119047619047619	0	0	0,0119047619047619	0	0	0	0,0119047619047619	0,0238095238095238	0,0238095238095238	0	0	0	0	0
Q6EVK6	2193	245466,27848	8,94625236367938	-0,808618331053352	0,12266301869585	0,152758777929777	0,0738714090287278	0,00683994528043776	0,0551755585955312	0,0674874601003192	0,0246238030095759	0,0633834929320565	0,0200638394892841	0,0373917008663931	0,0574555403556772	0,0802553579571363	0,0287277701778386	0,0483356133150935	0,0547195622435021	0,0834473324213406	0,0752393980848153	0,0953032375740994	0,0455996352029184	0,0519835841313269	0,00957592339261286	0,0205198358413133	0,0072992700729927	0,000456204379562044	0,00273722627737226	0,00228102189781022	0,00136861313868613	0,00593065693430657	0,00319343065693431	0,00228102189781022	0,00319343065693431	0,00319343065693431	0,00319343065693431	0,00410583941605839	0,00182481751824818	0,00547445255474453	0,00821167883211679	0,00912408759124088	0,00364963503649635	0,00410583941605839	0,000456204379562044	0,00182481751824818	0,000912408759124088	0	0
Q8GZ92	384	42882,23132	8,28043787294849	-0,841145833333333	0,1328125	0,153645833333333	0,078125	0,0078125	0,0598958333333333	0,0729166666666667	0,0260416666666667	0,0572916666666667	0,015625	0,0364583333333333	0,0598958333333333	0,0598958333333333	0,0234375	0,0416666666666667	0,0651041666666667	0,0546875	0,078125	0,122395833333333	0,0442708333333333	0,0546875	0,0182291666666667	0,0234375	0,010443864229765	0	0,00522193211488251	0	0,00261096605744125	0,00261096605744125	0	0	0,00783289817232376	0,00261096605744125	0	0	0	0,00783289817232376	0,010443864229765	0,010443864229765	0,010443864229765	0,00261096605744125	0	0,00522193211488251	0	0	0
Q9SJF0	1018	108579,15864	5,46605525161551	-0,251768172888016	0,116895874263261	0,115913555992141	0,111984282907662	0,0147347740667976	0,0599214145383104	0,0569744597249509	0,0225933202357564	0,103143418467584	0,0265225933202358	0,0412573673870334	0,0225933202357564	0,0854616895874263	0,0245579567779961	0,0353634577603143	0,0746561886051081	0,0324165029469548	0,0667976424361493	0,0658153241650295	0,050098231827112	0,0707269155206287	0,0137524557956778	0,0206286836935167	0,0255653883972468	0	0,00688298918387414	0,00786627335299902	0	0,00983284169124877	0,00294985250737463	0,00393313667649951	0,00294985250737463	0,00983284169124877	0,000983284169124877	0,00294985250737463	0,00393313667649951	0,000983284169124877	0,00491642084562439	0,00688298918387414	0,0108161258603736	0,00884955752212389	0,000983284169124877	0,000983284169124877	0,000983284169124877	0	0,00196656833824975
Q9FJX5	372	42461,0041	9,25161972726272	-0,326075268817204	0,104838709677419	0,201612903225806	0,0537634408602151	0,0403225806451613	0,0483870967741935	0,0564516129032258	0,0349462365591398	0,0537634408602151	0,0510752688172043	0,0510752688172043	0,0887096774193548	0,0994623655913978	0,032258064516129	0,0349462365591398	0,0403225806451613	0,0241935483870968	0,0618279569892473	0,0779569892473118	0,0403225806451613	0,0698924731182796	0,0161290322580645	0,0241935483870968	0	0,00269541778975741	0,00539083557951483	0	0	0,00539083557951483	0,00269541778975741	0	0,00269541778975741	0,00539083557951483	0,00539083557951483	0,00539083557951483	0	0	0	0,00269541778975741	0,00808625336927224	0,00269541778975741	0,00269541778975741	0,00269541778975741	0,00269541778975741	0	0,00269541778975741
Q7F8U7	412	42329,95436	5,08907926739415	0,0480582524271845	0,101941747572816	0,0898058252427184	0,172330097087379	0,0145631067961165	0,0485436893203883	0,0533980582524272	0,0485436893203883	0,12378640776699	0,0169902912621359	0,00728155339805825	0,0218446601941748	0,0800970873786408	0,0145631067961165	0,0121359223300971	0,0655339805825243	0,00970873786407767	0,0509708737864078	0,058252427184466	0,0800970873786408	0,0752427184466019	0,00970873786407767	0,0364077669902913	0,0437956204379562	0,0024330900243309	0,0024330900243309	0,0072992700729927	0,0024330900243309	0,0194647201946472	0	0	0,0024330900243309	0,0145985401459854	0,0024330900243309	0	0,0121654501216545	0,0024330900243309	0,0121654501216545	0,0072992700729927	0,0097323600973236	0,0218978102189781	0	0,0072992700729927	0,0024330900243309	0	0
B4G072	462	50016,65606	5,15284398363118	0,0612554112554112	0,12987012987013	0,116883116883117	0,119047619047619	0,012987012987013	0,0649350649350649	0,0649350649350649	0,0454545454545455	0,0779220779220779	0,0194805194805195	0,0346320346320346	0,0346320346320346	0,0974025974025974	0,0216450216450216	0,0194805194805195	0,0606060606060606	0,0194805194805195	0,0627705627705628	0,0541125541125541	0,0541125541125541	0,103896103896104	0,0151515151515152	0,0173160173160173	0,017353579175705	0	0,0108459869848156	0,00650759219088937	0	0,00433839479392625	0,00216919739696312	0,00867678958785249	0,00216919739696312	0,0130151843817787	0,00216919739696312	0	0,00650759219088937	0	0,0108459869848156	0,0195227765726681	0,00216919739696312	0,00650759219088937	0,00433839479392625	0,00216919739696312	0	0,00216919739696312	0,00433839479392625
Q9FLG1	784	84307,2268	7,75502445694455	-0,0340561224489796	0,0892857142857143	0,112244897959184	0,0880102040816327	0,024234693877551	0,0471938775510204	0,0420918367346939	0,038265306122449	0,0969387755102041	0,0204081632653061	0,0522959183673469	0,0535714285714286	0,0854591836734694	0,014030612244898	0,0459183673469388	0,0522959183673469	0,0306122448979592	0,038265306122449	0,076530612244898	0,0573979591836735	0,086734693877551	0,0102040816326531	0,0395408163265306	0,0140485312899106	0,00383141762452107	0,00893997445721584	0,00255427841634738	0,00255427841634738	0,00766283524904215	0	0,00893997445721584	0,00383141762452107	0,00127713920817369	0,00127713920817369	0,00510855683269476	0,00255427841634738	0,00127713920817369	0,00383141762452107	0,00638569604086846	0,00383141762452107	0,00766283524904215	0	0,00255427841634738	0,00255427841634738	0,00127713920817369	0,00255427841634738
Q9C7S0	295	33173,77652	4,61238274828878	-0,523050847457627	0,189830508474576	0,132203389830508	0,0542372881355932	0,023728813559322	0,101694915254237	0,088135593220339	0,0372881355932203	0,0542372881355932	0,0101694915254237	0,0305084745762712	0,0610169491525424	0,122033898305085	0,023728813559322	0,0406779661016949	0,0338983050847458	0,0338983050847458	0,0610169491525424	0,108474576271186	0,023728813559322	0,0610169491525424	0,00677966101694915	0,023728813559322	0,0170068027210884	0	0,0102040816326531	0,0102040816326531	0	0	0	0	0,00340136054421769	0	0	0	0	0	0	0	0	0,0102040816326531	0	0	0	0,00340136054421769	0
Q9FGX2	145	16224,10942	9,29764698218112	-0,875172413793104	0,144827586206897	0,193103448275862	0,0689655172413793	0,0275862068965517	0,0620689655172414	0,0827586206896552	0,00689655172413793	0,0551724137931034	0,00689655172413793	0,0482758620689655	0,0896551724137931	0,0827586206896552	0,0275862068965517	0,0482758620689655	0,0137931034482759	0,0344827586206897	0,096551724137931	0,131034482758621	0,0620689655172414	0,0344827586206897	0,0137931034482759	0,00689655172413793	0	0	0	0,00694444444444444	0	0,0138888888888889	0	0	0	0	0	0,0138888888888889	0	0	0,00694444444444444	0,00694444444444444	0,00694444444444444	0,0138888888888889	0	0	0	0	0
Q9FUD3	277	30408,24948	5,43308681152379	-0,673646209386282	0,133574007220217	0,129963898916967	0,0577617328519856	0,0144404332129964	0,075812274368231	0,0577617328519856	0,0180505415162455	0,0541516245487365	0,0216606498194946	0,0252707581227437	0,0397111913357401	0,104693140794224	0,0216606498194946	0,0577617328519856	0,0469314079422383	0,0433212996389892	0,0685920577617329	0,144404332129964	0,0685920577617329	0,0541516245487365	0,0072202166064982	0,0180505415162455	0	0	0,0036231884057971	0,0072463768115942	0	0,0108695652173913	0	0,0036231884057971	0,0072463768115942	0,0036231884057971	0	0,0036231884057971	0	0,0036231884057971	0,0036231884057971	0,0036231884057971	0,0036231884057971	0,0036231884057971	0	0	0	0	0
O22763	411	45357,55052	5,29596890252271	-0,848175182481752	0,13625304136253	0,126520681265207	0,0462287104622871	0,0072992700729927	0,0656934306569343	0,0705596107055961	0,0194647201946472	0,048661800486618	0,0170316301703163	0,0364963503649635	0,0510948905109489	0,0681265206812652	0,0291970802919708	0,0802919708029197	0,072992700729927	0,0462287104622871	0,0583941605839416	0,1338199513382	0,0632603406326034	0,0632603406326034	0,0097323600973236	0,0121654501216545	0,00731707317073171	0	0,0048780487804878	0,0048780487804878	0	0	0	0,0024390243902439	0,0024390243902439	0	0	0,0024390243902439	0,0048780487804878	0,0024390243902439	0,0024390243902439	0	0,0024390243902439	0,0048780487804878	0,0024390243902439	0,0024390243902439	0,0048780487804878	0	0
Q8S307	336	36485,18188	9,18895148693447	-0,655952380952381	0,0833333333333333	0,12202380952381	0,101190476190476	0,0148809523809524	0,0267857142857143	0,056547619047619	0,0446428571428571	0,0535714285714286	0,0178571428571429	0,0327380952380952	0,0446428571428571	0,0416666666666667	0,0208333333333333	0,0535714285714286	0,101190476190476	0,0505952380952381	0,0595238095238095	0,142857142857143	0,056547619047619	0,0446428571428571	0,0148809523809524	0,0208333333333333	0,0358208955223881	0	0	0	0,00597014925373134	0,00597014925373134	0	0,00298507462686567	0,00895522388059702	0,00298507462686567	0	0	0,00597014925373134	0,00597014925373134	0,00597014925373134	0,00895522388059702	0,00597014925373134	0,00597014925373134	0	0	0	0	0,00597014925373134
Q93XX4	751	84900,45654	5,6817548586433	-0,516511318242344	0,158455392809587	0,159786950732357	0,051930758988016	0,00532623169107856	0,0758988015978695	0,0825565912117177	0,0426098535286285	0,0612516644474035	0,0226364846870839	0,0599201065246338	0,0892143808255659	0,0945406125166445	0,0266311584553928	0,0399467376830892	0,0412782956058589	0,033288948069241	0,0479360852197071	0,0892143808255659	0,0439414114513981	0,0599201065246338	0,018641810918775	0,0133155792276964	0,00266666666666667	0	0,00266666666666667	0,00666666666666667	0,00533333333333333	0,00133333333333333	0,00133333333333333	0,004	0,00933333333333333	0,00133333333333333	0,00133333333333333	0,00133333333333333	0	0	0	0,004	0,00266666666666667	0,00666666666666667	0	0,00133333333333333	0	0	0
Q9LQM3	384	40705,50996	8,00792169920649	-0,653645833333333	0,0989583333333333	0,138020833333333	0,0651041666666667	0,0260416666666667	0,0416666666666667	0,0572916666666667	0,03125	0,138020833333333	0,0338541666666667	0,0416666666666667	0,0546875	0,0364583333333333	0,0104166666666667	0,0546875	0,0703125	0,0208333333333333	0,0494791666666667	0,1015625	0,0703125	0,0546875	0,0208333333333333	0,0208333333333333	0,00783289817232376	0	0,00261096605744125	0,00522193211488251	0	0,00261096605744125	0,00783289817232376	0,00522193211488251	0,00522193211488251	0,00261096605744125	0,00261096605744125	0	0	0	0	0,010443864229765	0,00522193211488251	0,00522193211488251	0,00261096605744125	0	0	0,00261096605744125	0
Q9C9N3	310	35108,24176	6,86038808382649	-0,598064516129032	0,112903225806452	0,148387096774194	0,0483870967741935	0,032258064516129	0,0354838709677419	0,0774193548387097	0,0290322580645161	0,0290322580645161	0,0387096774193548	0,0387096774193548	0,0387096774193548	0,0967741935483871	0,0387096774193548	0,0516129032258065	0,0548387096774194	0,0516129032258065	0,0709677419354839	0,145161290322581	0,0516129032258065	0,0419354838709677	0,0032258064516129	0,0258064516129032	0,00647249190938511	0,00647249190938511	0	0	0	0	0,00323624595469256	0,00323624595469256	0,00647249190938511	0,00323624595469256	0,00323624595469256	0	0,00323624595469256	0	0	0,0129449838187702	0	0	0	0	0	0,00323624595469256	0
Q9FWS3	435	46797,376	8,80871225842104	-0,816781609195402	0,0551724137931034	0,0735632183908046	0,0827586206896552	0,0160919540229885	0,0206896551724138	0,0344827586206897	0,0781609195402299	0,0827586206896552	0,00689655172413793	0,0252873563218391	0,0344827586206897	0,0252873563218391	0,00689655172413793	0,101149425287356	0,101149425287356	0,101149425287356	0,032183908045977	0,108045977011494	0,0873563218390805	0,0298850574712644	0,0114942528735632	0,0137931034482759	0,00921658986175115	0,00230414746543779	0,00230414746543779	0,00230414746543779	0,0184331797235023	0,00691244239631336	0	0,00230414746543779	0,00460829493087558	0	0	0,00230414746543779	0,00460829493087558	0	0	0,0161290322580645	0,00691244239631336	0,00230414746543779	0	0,00230414746543779	0	0	0,00230414746543779
Q9ZUM0	669	75830,67562	5,11299213685228	-1,24469357249626	0,20627802690583	0,179372197309417	0,062780269058296	0,0149476831091181	0,0642750373692078	0,142002989536622	0,0254110612855007	0,0866965620328849	0,0298953662182362	0,0224215246636771	0,062780269058296	0,0508221225710015	0,0149476831091181	0,0403587443946188	0,0553064275037369	0,0343796711509716	0,0866965620328849	0,0852017937219731	0,0284005979073244	0,0463378176382661	0,00597907324364723	0,0403587443946188	0,0104790419161677	0	0,0029940119760479	0,00598802395209581	0	0,0029940119760479	0	0,00149700598802395	0,00449101796407186	0,0029940119760479	0	0	0,0104790419161677	0,00149700598802395	0,0029940119760479	0,00449101796407186	0,00598802395209581	0,00149700598802395	0	0,00449101796407186	0	0	0
Q9SJ41	536	61348,47398	6,56400177350064	-0,565485074626866	0,117537313432836	0,145522388059701	0,0391791044776119	0,0186567164179104	0,0354477611940298	0,082089552238806	0,0541044776119403	0,0485074626865672	0,0354477611940298	0,0447761194029851	0,0466417910447761	0,0895522388059701	0,0279850746268657	0,0615671641791045	0,0615671641791045	0,0354477611940298	0,0634328358208955	0,110074626865672	0,0503731343283582	0,0485074626865672	0,00186567164179104	0,0447761194029851	0,00186915887850467	0	0	0,00934579439252336	0,00186915887850467	0,00373831775700935	0	0,00186915887850467	0,00373831775700935	0	0	0	0,00186915887850467	0,00186915887850467	0,00747663551401869	0,00560747663551402	0	0	0	0	0	0	0
Q9SIV5	1773	195048,98412	4,69432528962049	-0,836604624929498	0,175972927241963	0,125775521714608	0,0575296108291032	0,0157924421883813	0,0727580372250423	0,10321489001692	0,0197405527354766	0,0755781161872532	0,0152284263959391	0,0372250423011844	0,0654258319232938	0,0592216582064298	0,0197405527354766	0,050761421319797	0,0473773265651438	0,0564015792442188	0,0451212633953751	0,10321489001692	0,0564015792442188	0,0699379582628314	0,0135363790186125	0,0157924421883813	0,00451467268623025	0,000564334085778781	0,00282167042889391	0,00395033860045147	0,00282167042889391	0,00564334085778781	0	0,00225733634311512	0,00338600451467269	0,00225733634311512	0	0,00282167042889391	0,00338600451467269	0,00677200902934537	0,00169300225733634	0,00564334085778781	0,00282167042889391	0,00451467268623025	0	0,00169300225733634	0,000564334085778781	0	0,00112866817155756
Q9SK74	371	42388,6093	4,96262569776355	-1,19245283018868	0,221024258760108	0,180592991913747	0,0808625336927224	0,0188679245283019	0,0862533692722372	0,134770889487871	0,0296495956873315	0,0404312668463612	0,00808625336927224	0,0269541778975741	0,137466307277628	0,0646900269541779	0,0188679245283019	0,0404312668463612	0,0377358490566038	0,0646900269541779	0,0350404312668464	0,0700808625336927	0,0296495956873315	0,0431266846361186	0,0107816711590297	0,0215633423180593	0,00810810810810811	0,0027027027027027	0,0027027027027027	0,0135135135135135	0	0,00810810810810811	0	0,0027027027027027	0,0135135135135135	0,00810810810810811	0	0	0	0	0,0027027027027027	0,00810810810810811	0,00540540540540541	0,00540540540540541	0	0	0	0	0
Q9SK49	497	55934,2504	5,45623463945928	-0,742655935613682	0,17907444668008	0,17102615694165	0,06841046277666	0,0120724346076459	0,0643863179074447	0,114688128772636	0,0261569416498994	0,0643863179074447	0,0201207243460765	0,0402414486921529	0,0945674044265594	0,100603621730382	0,0241448692152917	0,0382293762575453	0,0261569416498994	0,0402414486921529	0,0563380281690141	0,10261569416499	0,0261569416498994	0,0503018108651912	0,0140845070422535	0,0160965794768612	0,0100806451612903	0,00201612903225806	0,00201612903225806	0,00403225806451613	0	0,00201612903225806	0	0,00403225806451613	0,0120967741935484	0,0120967741935484	0	0	0	0,00201612903225806	0,00201612903225806	0,0120967741935484	0,00201612903225806	0,00201612903225806	0	0	0	0	0
Q8L7S3	809	89021,53546	5,34576303768767	-0,447836835599506	0,139678615574784	0,131025957972806	0,0803461063040791	0,0210135970333745	0,0556242274412855	0,0840543881334982	0,0321384425216316	0,0556242274412855	0,0185414091470952	0,0482076637824475	0,0667490729295426	0,0803461063040791	0,0247218788627936	0,0543881334981459	0,0543881334981459	0,0370828182941904	0,0457354758961681	0,0865265760197775	0,0642768850432633	0,0667490729295426	0,00988875154511743	0,0135970333745365	0,00123762376237624	0,00247524752475248	0,00742574257425743	0,0099009900990099	0,00371287128712871	0,00247524752475248	0,00247524752475248	0,00495049504950495	0,00618811881188119	0,00247524752475248	0,00247524752475248	0,00247524752475248	0,00247524752475248	0	0,00866336633663366	0,00742574257425743	0,00495049504950495	0,00742574257425743	0	0,00123762376237624	0,00123762376237624	0,00123762376237624	0
Q84VG7	587	64374,76558	6,06915052283056	-0,675979557069847	0,13458262350937	0,144804088586031	0,0630323679727428	0,0119250425894378	0,0698466780238501	0,0647359454855196	0,0425894378194208	0,0681431005110733	0,0221465076660988	0,0357751277683135	0,0664395229982964	0,0545144804088586	0,0221465076660988	0,0511073253833049	0,0562180579216354	0,0408858603066439	0,0562180579216354	0,126064735945486	0,0528109028960818	0,0732538330494037	0,00851788756388416	0,0136286201022147	0,0068259385665529	0	0,00170648464163823	0,0068259385665529	0,00170648464163823	0,0068259385665529	0,00170648464163823	0	0,00170648464163823	0,00511945392491468	0	0,00341296928327645	0,00170648464163823	0,00170648464163823	0,00511945392491468	0,0068259385665529	0,00511945392491468	0,00511945392491468	0,00170648464163823	0	0	0	0
Q9FU27	386	41422,06712	6,40742864730751	-0,393264248704663	0,113989637305699	0,126943005181347	0,106217616580311	0,0259067357512953	0,0595854922279793	0,0544041450777202	0,0310880829015544	0,0932642487046632	0,0181347150259067	0,0155440414507772	0,0310880829015544	0,0673575129533679	0,0259067357512953	0,0129533678756477	0,0880829015544041	0,0181347150259067	0,077720207253886	0,10880829015544	0,0492227979274611	0,0673575129533679	0,0155440414507772	0,0336787564766839	0,0207792207792208	0,0103896103896104	0,0025974025974026	0,0025974025974026	0,00519480519480519	0,0025974025974026	0,00779220779220779	0,00519480519480519	0	0,00519480519480519	0,0025974025974026	0,0025974025974026	0	0,0025974025974026	0,00779220779220779	0,0103896103896104	0,0103896103896104	0,00519480519480519	0	0,0025974025974026	0,0025974025974026	0	0,0025974025974026
P93755	716	77991,27202	5,9351022223911	-0,501256983240223	0,104748603351955	0,113128491620112	0,079608938547486	0,0237430167597765	0,0516759776536313	0,053072625698324	0,0307262569832402	0,0628491620111732	0,0223463687150838	0,0209497206703911	0,0349162011173184	0,0824022346368715	0,0293296089385475	0,053072625698324	0,0698324022346369	0,0600558659217877	0,0558659217877095	0,13268156424581	0,0391061452513966	0,0656424581005587	0,0125698324022346	0,0195530726256983	0,0111888111888112	0,0027972027972028	0,00699300699300699	0,00559440559440559	0	0,00699300699300699	0,0027972027972028	0,0013986013986014	0,0013986013986014	0,00839160839160839	0,0013986013986014	0,0013986013986014	0	0,0041958041958042	0,00559440559440559	0,00559440559440559	0,0041958041958042	0,00559440559440559	0,0027972027972028	0,0013986013986014	0,0027972027972028	0,0013986013986014	0
O22243	1015	115083,30908	6,19372561352581	-0,238522167487685	0,119211822660099	0,134975369458128	0,0551724137931034	0,0246305418719212	0,0541871921182266	0,0650246305418719	0,0551724137931034	0,0443349753694581	0,0275862068965517	0,0561576354679803	0,0482758620689655	0,104433497536946	0,0226600985221675	0,0354679802955665	0,0620689655172414	0,0403940886699507	0,0591133004926108	0,100492610837438	0,0423645320197044	0,0610837438423645	0,00788177339901478	0,0334975369458128	0,000986193293885602	0,000986193293885602	0,00394477317554241	0,0029585798816568	0,00394477317554241	0,0029585798816568	0	0,00394477317554241	0,0029585798816568	0,00591715976331361	0,00394477317554241	0,00493096646942801	0,0019723865877712	0,000986193293885602	0,000986193293885602	0,00591715976331361	0,0019723865877712	0,00394477317554241	0	0,0019723865877712	0,000986193293885602	0,000986193293885602	0,0029585798816568
Q9C7C3	248	25951,83214	9,50943366101451	-0,622983870967742	0,0806451612903226	0,157258064516129	0,0524193548387097	0,0282258064516129	0,0282258064516129	0,0524193548387097	0,0483870967741935	0,173387096774194	0,0282258064516129	0,0403225806451613	0,0766129032258065	0,0443548387096774	0,0282258064516129	0,0524193548387097	0,0524193548387097	0,032258064516129	0,0524193548387097	0,112903225806452	0,0403225806451613	0,0403225806451613	0	0,0161290322580645	0,00404858299595142	0	0	0,00404858299595142	0	0,00809716599190283	0,00404858299595142	0,00404858299595142	0,00404858299595142	0	0,00404858299595142	0	0	0	0,00404858299595142	0,00809716599190283	0,00404858299595142	0,00404858299595142	0	0	0	0	0
Q941Q3	524	57653,0135	7,52481571531646	-0,632442748091603	0,0896946564885496	0,127862595419847	0,083969465648855	0,0343511450381679	0,0343511450381679	0,0553435114503817	0,0305343511450382	0,066793893129771	0,0362595419847328	0,017175572519084	0,0534351145038168	0,066793893129771	0,017175572519084	0,0305343511450382	0,106870229007634	0,0438931297709924	0,0381679389312977	0,083969465648855	0,0896946564885496	0,0400763358778626	0,00763358778625954	0,0629770992366412	0,0133843212237094	0	0,00573613766730402	0	0,00191204588910134	0,00764818355640535	0,00382409177820268	0	0,00191204588910134	0,00956022944550669	0,00191204588910134	0,00191204588910134	0,00573613766730402	0	0,00191204588910134	0,00764818355640535	0,011472275334608	0,00382409177820268	0,00382409177820268	0,00191204588910134	0	0	0,00191204588910134
Q94AD9	404	44703,99166	8,40152350711487	-0,663118811881188	0,0891089108910891	0,128712871287129	0,051980198019802	0,0371287128712871	0,047029702970297	0,0420792079207921	0,0396039603960396	0,0767326732673267	0,0272277227722772	0,0198019801980198	0,0495049504950495	0,0594059405940594	0,0371287128712871	0,0420792079207921	0,116336633663366	0,0420792079207921	0,051980198019802	0,101485148514851	0,0544554455445545	0,0445544554455446	0,00247524752475248	0,0569306930693069	0,00496277915632754	0,00744416873449132	0,00248138957816377	0	0,00248138957816377	0	0	0	0	0,00248138957816377	0,00248138957816377	0	0,00248138957816377	0,00248138957816377	0,00248138957816377	0,0124069478908189	0,00248138957816377	0,00248138957816377	0	0,00496277915632754	0	0	0
Q93XW7	437	50518,85854	5,63299574096799	-1,27231121281465	0,20137299771167	0,19908466819222	0,0434782608695652	0,0137299771167048	0,100686498855835	0,100686498855835	0,0297482837528604	0,05720823798627	0,0205949656750572	0,0251716247139588	0,0640732265446224	0,0709382151029748	0,022883295194508	0,0640732265446224	0,0366132723112128	0,0274599542334096	0,11441647597254	0,0938215102974828	0,0411899313501144	0,0434782608695652	0,0068649885583524	0,022883295194508	0,00458715596330275	0,00229357798165138	0	0,00688073394495413	0	0,00458715596330275	0,00688073394495413	0	0	0	0	0,00229357798165138	0	0,00229357798165138	0,00458715596330275	0,00229357798165138	0,00229357798165138	0	0,00229357798165138	0,00229357798165138	0	0	0,00229357798165138
Q9SD61	352	40683,9033	8,51813364862263	-1,46164772727273	0,201704545454545	0,238636363636364	0,0653409090909091	0,0198863636363636	0,107954545454545	0,09375	0,0284090909090909	0,0965909090909091	0,0255681818181818	0,0227272727272727	0,0823863636363636	0,0397727272727273	0,00852272727272727	0,0426136363636364	0,0142045454545455	0,0284090909090909	0,130681818181818	0,0681818181818182	0,0340909090909091	0,0397727272727273	0,0170454545454545	0,0340909090909091	0,0056980056980057	0	0	0,00284900284900285	0,00854700854700855	0	0	0	0,0056980056980057	0,00284900284900285	0	0,00284900284900285	0	0,00284900284900285	0,0056980056980057	0,0056980056980057	0,00284900284900285	0,0056980056980057	0	0,0142450142450142	0	0	0
Q9STM4	448	49863,4132	5,42235003354195	-0,845535714285714	0,131696428571429	0,127232142857143	0,0424107142857143	0,0334821428571429	0,0513392857142857	0,0803571428571429	0,0424107142857143	0,0848214285714286	0,0245535714285714	0,0245535714285714	0,0558035714285714	0,0513392857142857	0,0223214285714286	0,0647321428571429	0,0758928571428571	0,03125	0,046875	0,116071428571429	0,046875	0,0446428571428571	0,00892857142857143	0,0513392857142857	0,00223713646532438	0,00223713646532438	0,00223713646532438	0,0111856823266219	0	0	0	0,00223713646532438	0	0,00223713646532438	0	0,00223713646532438	0,00223713646532438	0	0,00447427293064877	0,00671140939597315	0,00223713646532438	0,00223713646532438	0	0	0	0	0
Q9SD34	1292	142089,91386	6,35863927641832	-0,608978328173375	0,127708978328173	0,147058823529412	0,0657894736842105	0,0239938080495356	0,0681114551083591	0,0595975232198142	0,0201238390092879	0,054953560371517	0,0286377708978328	0,0363777089783282	0,0665634674922601	0,0828173374613003	0,0147058823529412	0,054953560371517	0,0642414860681115	0,0464396284829721	0,0518575851393189	0,0936532507739938	0,0673374613003096	0,0743034055727554	0,0108359133126935	0,0147058823529412	0,00619674670797831	0,00154918667699458	0,00464756003098373	0,00232378001549187	0,000774593338497289	0,00542215336948102	0,00232378001549187	0,00309837335398916	0,00387296669248644	0,00542215336948102	0,00154918667699458	0,00154918667699458	0,00542215336948102	0,00387296669248644	0,00154918667699458	0,00542215336948102	0,00542215336948102	0,00387296669248644	0	0,00154918667699458	0	0	0,00309837335398916
Q94C33	521	57369,20466	9,64798559727572	-0,693857965451056	0,0825335892514395	0,147792706333973	0,0595009596928983	0,0134357005758157	0,0307101727447217	0,0518234165067179	0,036468330134357	0,0595009596928983	0,0249520153550864	0,0499040307101727	0,0652591170825336	0,0479846449136276	0,0211132437619962	0,0671785028790787	0,113243761996161	0,0479846449136276	0,0575815738963532	0,109404990403071	0,0499040307101727	0,0633397312859885	0,00767754318618042	0,0230326295585413	0,00769230769230769	0	0,00192307692307692	0,00192307692307692	0,00192307692307692	0	0	0,00769230769230769	0,00576923076923077	0,00384615384615385	0	0,00576923076923077	0,00384615384615385	0	0,00384615384615385	0,00576923076923077	0,00192307692307692	0,00769230769230769	0	0	0	0	0
Q9LNV5	481	53587,3883	7,20783508828941	-0,818503118503119	0,108108108108108	0,139293139293139	0,0769230769230769	0,027027027027027	0,0540540540540541	0,0540540540540541	0,0187110187110187	0,0706860706860707	0,0311850311850312	0,0415800415800416	0,0436590436590437	0,051975051975052	0,0291060291060291	0,0374220374220374	0,103950103950104	0,0665280665280665	0,0644490644490645	0,0831600831600832	0,0457380457380457	0,0374220374220374	0,00623700623700624	0,0561330561330561	0,00416666666666667	0,00208333333333333	0,00416666666666667	0,00625	0,00208333333333333	0,00833333333333333	0,00833333333333333	0,00208333333333333	0	0,00208333333333333	0,00208333333333333	0,00625	0,0104166666666667	0,00208333333333333	0,00416666666666667	0,00208333333333333	0,00208333333333333	0,00625	0	0,00208333333333333	0,00208333333333333	0,00208333333333333	0
Q9FNG6	378	42459,66142	6,68412760310494	-1,0010582010582	0,166666666666667	0,195767195767196	0,082010582010582	0,0291005291005291	0,082010582010582	0,0846560846560847	0,0423280423280423	0,0608465608465608	0,0343915343915344	0,044973544973545	0,108465608465608	0,0343915343915344	0,0185185185185185	0,0529100529100529	0,037037037037037	0,0317460317460317	0,0529100529100529	0,0873015873015873	0,044973544973545	0,0396825396825397	0,00529100529100529	0,0264550264550265	0,0026525198938992	0,0026525198938992	0,0106100795755968	0,0106100795755968	0	0,00530503978779841	0,00530503978779841	0,00530503978779841	0,0026525198938992	0,00795755968169761	0,0026525198938992	0	0,0026525198938992	0	0,00530503978779841	0,013262599469496	0,00530503978779841	0	0	0	0,0026525198938992	0	0
Q94CJ8	650	71959,22956	5,78840662422643	-0,649692307692308	0,124615384615385	0,133846153846154	0,0446153846153846	0,0169230769230769	0,0753846153846154	0,0492307692307692	0,0476923076923077	0,0723076923076923	0,0323076923076923	0,0353846153846154	0,0461538461538462	0,0923076923076923	0,0246153846153846	0,0584615384615385	0,0692307692307692	0,0461538461538462	0,0553846153846154	0,124615384615385	0,04	0,0415384615384615	0,00307692307692308	0,0246153846153846	0,00154083204930663	0	0,00924499229583975	0,00154083204930663	0	0,00308166409861325	0,00154083204930663	0,00154083204930663	0,00308166409861325	0,00154083204930663	0,00154083204930663	0	0,00308166409861325	0,00154083204930663	0,00308166409861325	0,0061633281972265	0,00462249614791988	0	0	0,00154083204930663	0	0	0,00308166409861325
Q84WU9	596	66420,3705	6,17136777779324	-0,423154362416107	0,12751677852349	0,139261744966443	0,063758389261745	0,0302013422818792	0,0520134228187919	0,075503355704698	0,0520134228187919	0,0671140939597315	0,0218120805369128	0,0335570469798658	0,0671140939597315	0,0956375838926175	0,00838926174496644	0,0385906040268456	0,0604026845637584	0,0453020134228188	0,0503355704697987	0,098993288590604	0,0318791946308725	0,0671140939597315	0,0100671140939597	0,0302013422818792	0,00672268907563025	0	0,00168067226890756	0,0134453781512605	0	0,00672268907563025	0	0	0,00336134453781513	0,0100840336134454	0	0,00336134453781513	0,00336134453781513	0,00504201680672269	0,00504201680672269	0	0	0,00336134453781513	0	0,00168067226890756	0,00168067226890756	0	0
Q9C7P4	321	39645,18446	6,61835020972593	-1,79439252336449	0,218068535825545	0,230529595015576	0,0373831775700935	0,0124610591900312	0,0685358255451713	0,149532710280374	0,0249221183800623	0,0186915887850467	0,0155763239875389	0,0498442367601246	0,043613707165109	0,043613707165109	0,0218068535825545	0,043613707165109	0,0467289719626168	0,118380062305296	0,171339563862928	0,0529595015576324	0,0249221183800623	0,0249221183800623	0,0124610591900312	0,0186915887850467	0	0	0,003125	0,0125	0	0,003125	0	0	0	0	0	0	0	0,00625	0,00625	0	0	0,003125	0,003125	0	0	0	0
O64698	499	56345,12334	7,22693402844617	-0,0414829659318638	0,0981963927855711	0,12625250501002	0,0701402805611222	0,0140280561122244	0,0480961923847695	0,0501002004008016	0,0801603206412826	0,0541082164328657	0,0280561122244489	0,0521042084168337	0,0460921843687375	0,108216432865731	0,0200400801603206	0,0360721442885772	0,064128256513026	0,0340681362725451	0,0521042084168337	0,0781563126252505	0,0601202404809619	0,062124248496994	0,0120240480961924	0,030060120240481	0,00401606425702811	0	0,00200803212851406	0,00200803212851406	0,00803212851405622	0,00401606425702811	0,00200803212851406	0,00401606425702811	0,00200803212851406	0,00803212851405622	0,00200803212851406	0,00200803212851406	0,00401606425702811	0,00200803212851406	0,00602409638554217	0,00602409638554217	0,00602409638554217	0,00602409638554217	0	0	0,00200803212851406	0	0,00200803212851406
B1NF18	505	56378,9724	8,70869181070884	-0,00891089108910893	0,100990099009901	0,128712871287129	0,0831683168316832	0,0099009900990099	0,0554455445544554	0,0455445544554455	0,0475247524752475	0,0594059405940594	0,0178217821782178	0,0831683168316832	0,0673267326732673	0,0891089108910891	0,0396039603960396	0,0534653465346535	0,0554455445544554	0,0336633663366337	0,0435643564356436	0,0653465346534653	0,0356435643564356	0,0732673267326733	0,0138613861386139	0,0277227722772277	0,00396825396825397	0,00198412698412698	0,00595238095238095	0	0,00595238095238095	0,00396825396825397	0	0,00396825396825397	0,0119047619047619	0,00992063492063492	0	0,00793650793650794	0,00595238095238095	0	0,00396825396825397	0,00793650793650794	0,00396825396825397	0,00595238095238095	0	0	0	0	0,00198412698412698
Q6Z6D6	557	61963,75286	9,29440906363986	-0,149551166965889	0,104129263913824	0,149012567324955	0,132854578096948	0,00718132854578097	0,0448833034111311	0,059245960502693	0,0448833034111311	0,0771992818671454	0,0287253141831239	0,0341113105924596	0,0341113105924596	0,0987432675044883	0,0377019748653501	0,0233393177737881	0,0646319569120287	0,0233393177737881	0,0861759425493716	0,0430879712746858	0,0466786355475763	0,0628366247755835	0,0269299820466786	0,0233393177737881	0,026978417266187	0	0,00539568345323741	0,00899280575539568	0,0107913669064748	0,0107913669064748	0,00359712230215827	0,00719424460431655	0,00719424460431655	0,00899280575539568	0,00539568345323741	0,00179856115107914	0,00359712230215827	0,00179856115107914	0,00719424460431655	0,00719424460431655	0,00899280575539568	0,00719424460431655	0	0	0	0	0
Q501D8	543	61436,89522	8,23836376786988	-0,162246777163904	0,117863720073665	0,152854511970534	0,0699815837937385	0,0165745856353591	0,0478821362799263	0,0699815837937385	0,0460405156537753	0,0515653775322284	0,0294659300184162	0,0662983425414365	0,0681399631675875	0,10865561694291	0,0460405156537753	0,0386740331491713	0,0570902394106814	0,0184162062615101	0,0552486187845304	0,0626151012891344	0,0644567219152855	0,0497237569060773	0,0128913443830571	0,0202578268876611	0,00738007380073801	0,0018450184501845	0,003690036900369	0,003690036900369	0,00553505535055351	0,00553505535055351	0	0,00922509225092251	0	0,00922509225092251	0,00553505535055351	0	0,003690036900369	0,0018450184501845	0,00553505535055351	0,003690036900369	0	0,0018450184501845	0,0018450184501845	0	0,0018450184501845	0	0
Q9SZ46	524	58918,74348	7,64141537294469	-0,101526717557252	0,116412213740458	0,141221374045802	0,0687022900763359	0,0114503816793893	0,0515267175572519	0,0648854961832061	0,0572519083969466	0,0687022900763359	0,0229007633587786	0,0534351145038168	0,0706106870229008	0,104961832061069	0,0458015267175573	0,0324427480916031	0,0458015267175573	0,0286259541984733	0,0477099236641221	0,0725190839694656	0,0477099236641221	0,066793893129771	0,0133587786259542	0,0248091603053435	0,00382409177820268	0	0,00191204588910134	0,00191204588910134	0,00573613766730402	0,00573613766730402	0	0,00573613766730402	0,00764818355640535	0,00573613766730402	0,00764818355640535	0,00191204588910134	0,00573613766730402	0,00191204588910134	0,00191204588910134	0,00382409177820268	0,00382409177820268	0,00191204588910134	0,00191204588910134	0	0	0	0
Q9FMY1	559	64324,38008	6,50527830077699	-0,202146690518784	0,134168157423971	0,144901610017889	0,0554561717352415	0,0161001788908766	0,0697674418604651	0,0644007155635063	0,0715563506261181	0,0554561717352415	0,0143112701252236	0,0465116279069767	0,0697674418604651	0,107334525939177	0,0304114490161002	0,035778175313059	0,0411449016100179	0,0286225402504472	0,0608228980322004	0,0715563506261181	0,0393559928443649	0,0715563506261181	0,0161001788908766	0,0339892665474061	0,00716845878136201	0	0,003584229390681	0,0017921146953405	0,00716845878136201	0,0017921146953405	0	0,00896057347670251	0,00537634408602151	0,00896057347670251	0,0017921146953405	0	0	0	0	0,0017921146953405	0,0017921146953405	0,0017921146953405	0	0,003584229390681	0	0	0,0017921146953405
O64989	513	58867,0274	6,77921016541647	-0,302144249512671	0,128654970760234	0,155945419103314	0,0545808966861598	0,00779727095516569	0,050682261208577	0,0779727095516569	0,0565302144249513	0,0604288499025341	0,0311890838206628	0,0487329434697856	0,0682261208576998	0,134502923976608	0,0272904483430799	0,0428849902534113	0,0428849902534113	0,0331384015594542	0,0565302144249513	0,0721247563352826	0,0428849902534113	0,0487329434697856	0,0194931773879142	0,0233918128654971	0	0,001953125	0,001953125	0,00390625	0,001953125	0,005859375	0	0,00390625	0,0078125	0,005859375	0	0	0,001953125	0,001953125	0,00390625	0,001953125	0,00390625	0,005859375	0	0,001953125	0,001953125	0	0
Q84MA5	594	64846,23852	7,93783560558909	0,518518518518518	0,0774410774410774	0,095959595959596	0,111111111111111	0,0168350168350168	0,0404040404040404	0,037037037037037	0,0606060606060606	0,0791245791245791	0,0151515151515152	0,0723905723905724	0,0437710437710438	0,0925925925925926	0,0353535353535354	0,0218855218855219	0,0353535353535354	0,0151515151515152	0,037037037037037	0,0656565656565657	0,0656565656565657	0,095959595959596	0,0218855218855219	0,037037037037037	0,00674536256323777	0	0,00505902192242833	0,00337268128161889	0,00674536256323777	0,00505902192242833	0,00168634064080944	0,00674536256323777	0,00505902192242833	0,0101180438448567	0,00337268128161889	0	0,00337268128161889	0,00168634064080944	0,0101180438448567	0,00674536256323777	0,0118043844856661	0,0202360876897133	0	0,00337268128161889	0,00168634064080944	0	0
Q9ASS7	635	67114,6595	5,5790475156389	0,688661417322835	0,0661417322834646	0,0692913385826772	0,105511811023622	0,0267716535433071	0,0346456692913386	0,031496062992126	0,0440944881889764	0,102362204724409	0,0220472440944882	0,0755905511811024	0,0125984251968504	0,119685039370079	0,0267716535433071	0,0188976377952756	0,047244094488189	0,0251968503937008	0,0346456692913386	0,0850393700787402	0,0456692913385827	0,094488188976378	0,0125984251968504	0,0346456692913386	0,00630914826498423	0	0	0,00473186119873817	0,00946372239747634	0,0141955835962145	0,00157728706624606	0,00630914826498423	0	0,0173501577287066	0,00315457413249211	0,00315457413249211	0	0,00157728706624606	0,0110410094637224	0,00473186119873817	0,00946372239747634	0,00788643533123028	0,00157728706624606	0,00157728706624606	0,00315457413249211	0,00157728706624606	0
Q9C5D6	569	60175,56906	7,55489804671189	0,752548330404218	0,0527240773286467	0,0738137082601054	0,107205623901582	0,0210896309314587	0,0246045694200351	0,0281195079086116	0,0562390158172232	0,0896309314586995	0,0193321616871705	0,0597539543057996	0,0175746924428823	0,131810193321617	0,015817223198594	0,0228471001757469	0,0404217926186292	0,0210896309314587	0,0369068541300527	0,112478031634446	0,0404217926186292	0,10896309314587	0,0123022847100176	0,0333919156414763	0,00352112676056338	0,00352112676056338	0,00176056338028169	0,00528169014084507	0,00704225352112676	0,0140845070422535	0	0	0	0,0140845070422535	0	0,00352112676056338	0,00704225352112676	0,00176056338028169	0,00176056338028169	0,0123239436619718	0,00704225352112676	0,0176056338028169	0,00176056338028169	0,00352112676056338	0,00176056338028169	0	0
A0MFS9	665	76804,056	8,82864101251297	0,0944360902255639	0,100751879699248	0,129323308270677	0,0691729323308271	0,0150375939849624	0,0285714285714286	0,0721804511278196	0,0601503759398496	0,0601503759398496	0,0150375939849624	0,0691729323308271	0,0541353383458647	0,130827067669173	0,0300751879699248	0,0345864661654135	0,0330827067669173	0,0466165413533835	0,0601503759398496	0,0556390977443609	0,0330827067669173	0,0676691729323308	0,0240601503759399	0,0406015037593985	0,0135542168674699	0,00150602409638554	0	0,00150602409638554	0,00451807228915663	0,00150602409638554	0,00301204819277108	0,00301204819277108	0,00301204819277108	0,0135542168674699	0,00150602409638554	0,00150602409638554	0,00150602409638554	0,00150602409638554	0,00301204819277108	0,00451807228915663	0,00150602409638554	0,00150602409638554	0,00301204819277108	0,00451807228915663	0,00150602409638554	0	0
Q0JA75	379	39565,82892	6,85592398917678	0,054353562005277	0,0976253298153034	0,12664907651715	0,113456464379947	0,029023746701847	0,050131926121372	0,0474934036939314	0,0263852242744063	0,12401055408971	0,0316622691292876	0,0474934036939314	0,0422163588390501	0,0633245382585752	0,0316622691292876	0,0263852242744063	0,0395778364116095	0,0184696569920844	0,0527704485488127	0,0606860158311346	0,0659630606860158	0,102902374670185	0,00263852242744063	0,0237467018469657	0,0185185185185185	0	0,00793650793650794	0,00529100529100529	0,00264550264550265	0,0185185185185185	0,00264550264550265	0,00264550264550265	0,00264550264550265	0,0105820105820106	0,00529100529100529	0	0,0105820105820106	0	0,00529100529100529	0,00793650793650794	0,00264550264550265	0,0105820105820106	0	0	0,00264550264550265	0	0
Q8L9J9	260	28357,91678	5,62915670636131	-0,281923076923077	0,126923076923077	0,130769230769231	0,0730769230769231	0,0230769230769231	0,0576923076923077	0,0692307692307692	0,0153846153846154	0,0961538461538462	0,0307692307692308	0,0653846153846154	0,0538461538461538	0,103846153846154	0,0192307692307692	0,0538461538461538	0,0538461538461538	0,0346153846153846	0,0461538461538462	0,0730769230769231	0,0269230769230769	0,0653846153846154	0,0192307692307692	0,0192307692307692	0	0	0,00386100386100386	0,00386100386100386	0,00386100386100386	0,00386100386100386	0,00386100386100386	0,00772200772200772	0,00386100386100386	0	0	0,00386100386100386	0,00386100386100386	0,0115830115830116	0	0,00772200772200772	0	0,0115830115830116	0	0,00386100386100386	0,00772200772200772	0	0
Q9S9P2	286	32634,97164	4,7748043714117	-0,16993006993007	0,143356643356643	0,108391608391608	0,0384615384615385	0,020979020979021	0,0629370629370629	0,0804195804195804	0,0699300699300699	0,0699300699300699	0,0174825174825175	0,0594405594405594	0,0664335664335664	0,122377622377622	0,0314685314685315	0,0664335664335664	0,0384615384615385	0,027972027972028	0,0244755244755245	0,0559440559440559	0,048951048951049	0,048951048951049	0,0104895104895105	0,0384615384615385	0	0	0	0,00701754385964912	0	0,00350877192982456	0	0,00350877192982456	0,00350877192982456	0,00701754385964912	0,00350877192982456	0,00701754385964912	0,00350877192982456	0	0	0	0	0	0	0	0	0	0
Q9SL79	701	79053,97916	8,72986928756125	-0,737232524964337	0,146932952924394	0,171184022824536	0,0513552068473609	0,014265335235378	0,0556348074179743	0,0912981455064194	0,0370898716119829	0,0613409415121255	0,0128388017118402	0,0328102710413695	0,079885877318117	0,079885877318117	0,021398002853067	0,0370898716119829	0,0855920114122682	0,0342368045649073	0,0784593437945792	0,0756062767475036	0,0513552068473609	0,0713266761768902	0,00998573466476462	0,0185449358059914	0,00714285714285714	0	0,00285714285714286	0,00714285714285714	0,00285714285714286	0	0	0	0,00571428571428571	0,00285714285714286	0	0,00142857142857143	0,00857142857142857	0	0,00142857142857143	0,00285714285714286	0,00285714285714286	0,00285714285714286	0	0,00142857142857143	0	0	0,00142857142857143
P27140	347	37449,43992	5,73769891427496	-0,00893371757925073	0,112391930835735	0,112391930835735	0,0922190201729107	0,0201729106628242	0,0403458213256484	0,0720461095100865	0,0489913544668588	0,069164265129683	0,0115273775216138	0,0489913544668588	0,0778097982708934	0,0951008645533141	0,0144092219020173	0,0259365994236311	0,0547550432276657	0,0230547550432277	0,0230547550432277	0,115273775216138	0,0489913544668588	0,0778097982708934	0,0115273775216138	0,0288184438040346	0,0144508670520231	0,00867052023121387	0	0	0,0115606936416185	0	0	0,00578034682080925	0,00867052023121387	0,0115606936416185	0	0,00578034682080925	0,0115606936416185	0	0	0,00289017341040462	0,00289017341040462	0,00578034682080925	0	0,00289017341040462	0	0	0
Q9AUE0	1950	225758,3233	9,05644945141574	-0,086974358974359	0,103589743589744	0,14	0,0646153846153846	0,00923076923076923	0,04	0,0635897435897436	0,0641025641025641	0,0574358974358974	0,021025641025641	0,0625641025641026	0,0558974358974359	0,117435897435897	0,0323076923076923	0,0343589743589744	0,0353846153846154	0,0451282051282051	0,0630769230769231	0,0671794871794872	0,0430769230769231	0,06	0,0225641025641026	0,041025641025641	0,00564391995895331	0,000513083632632119	0,00307850179579271	0,00205233453052848	0,00615700359158543	0,00205233453052848	0,00102616726526424	0,00410466906105695	0,00359158542842483	0,00974858902001026	0,00153925089789636	0,00205233453052848	0,00205233453052848	0,00307850179579271	0,00307850179579271	0,00564391995895331	0,000513083632632119	0,00410466906105695	0,00205233453052848	0,0025654181631606	0,000513083632632119	0	0
P29402	530	60485,4337	4,81234423264624	-0,75811320754717	0,20188679245283	0,154716981132075	0,0716981132075472	0,0113207547169811	0,0849056603773585	0,116981132075472	0,039622641509434	0,0584905660377358	0,0132075471698113	0,0490566037735849	0,109433962264151	0,0754716981132075	0,0113207547169811	0,0283018867924528	0,0792452830188679	0,0283018867924528	0,0320754716981132	0,0471698113207547	0,0264150943396226	0,0566037735849057	0,0245283018867925	0,0358490566037736	0,0113421550094518	0	0,00378071833648393	0,0113421550094518	0,00189035916824197	0,00378071833648393	0	0,0056710775047259	0,00756143667296786	0,00189035916824197	0	0,00189035916824197	0,00945179584120983	0	0,00189035916824197	0	0,00189035916824197	0,00189035916824197	0	0,00756143667296786	0	0	0,00189035916824197
Q8L5Y6	1219	134895,58772	5,76739622781272	-0,00377358490566039	0,127153404429861	0,130434782608696	0,0754716981132075	0,0262510254306809	0,0607054963084495	0,066447908121411	0,0303527481542248	0,044298605414274	0,0196882690730107	0,0574241181296144	0,0672682526661198	0,133716160787531	0,022149302707137	0,0385561936013126	0,0360951599671862	0,036915504511895	0,0434782608695652	0,0803937653814602	0,0541427399507793	0,081214109926169	0,00246103363412633	0,0229696472518458	0,00656814449917898	0,000821018062397373	0,00246305418719212	0,00328407224958949	0,00328407224958949	0,00410509031198686	0,00164203612479475	0,00246305418719212	0,00410509031198686	0,0164203612479475	0	0,00328407224958949	0,00328407224958949	0,00164203612479475	0	0,00574712643678161	0,00492610837438424	0,00985221674876847	0	0,00164203612479475	0,00164203612479475	0,000821018062397373	0,00246305418719212
Q9SHV5	312	35720,36332	9,46974386293085	0,0509615384615384	0,105769230769231	0,150641025641026	0,0641025641025641	0,00961538461538462	0,0480769230769231	0,0576923076923077	0,0641025641025641	0,0416666666666667	0,016025641025641	0,0897435897435897	0,0576923076923077	0,092948717948718	0,0448717948717949	0,0416666666666667	0,0256410256410256	0,0224358974358974	0,0769230769230769	0,0865384615384615	0,0544871794871795	0,0737179487179487	0,00961538461538462	0,0224358974358974	0,00964630225080386	0	0,00643086816720257	0,00321543408360129	0	0,00321543408360129	0	0,00321543408360129	0,00643086816720257	0,00321543408360129	0,00643086816720257	0	0,00321543408360129	0,00321543408360129	0	0	0,00643086816720257	0,00643086816720257	0	0,00321543408360129	0	0	0
Q8L936	365	40701,97918	8,63270159025479	-0,154794520547945	0,112328767123288	0,150684931506849	0,0547945205479452	0,0164383561643836	0,0465753424657534	0,0657534246575342	0,0493150684931507	0,0767123287671233	0,0273972602739726	0,0712328767123288	0,0575342465753425	0,10958904109589	0,0136986301369863	0,0356164383561644	0,0246575342465753	0,0136986301369863	0,0657534246575342	0,123287671232877	0,0520547945205479	0,0547945205479452	0,0164383561643836	0,0246575342465753	0,00274725274725275	0,00549450549450549	0,00549450549450549	0	0,00274725274725275	0,00274725274725275	0	0	0	0,0137362637362637	0	0	0	0	0,00274725274725275	0,00824175824175824	0,00549450549450549	0,00549450549450549	0	0	0,00274725274725275	0	0
Q8LF20	653	72083,15202	5,28750633939614	-0,584839203675345	0,134762633996937	0,124042879019908	0,0796324655436447	0,00612557427258806	0,0597243491577335	0,0750382848392037	0,0306278713629403	0,0857580398162328	0,0122511485451761	0,0306278713629403	0,0505359877488515	0,0857580398162328	0,0306278713629403	0,0474732006125574	0,0781010719754977	0,0382848392036753	0,0612557427258806	0,0750382848392037	0,0444104134762634	0,0581929555895865	0,0107197549770291	0,0398162327718224	0,00613496932515337	0,00153374233128834	0,00460122699386503	0,00306748466257669	0,00613496932515337	0,00306748466257669	0,00153374233128834	0,00306748466257669	0,00766871165644172	0,0168711656441718	0	0	0,00613496932515337	0	0,00153374233128834	0,00920245398773006	0,00153374233128834	0,00306748466257669	0,00153374233128834	0,00306748466257669	0	0	0
Q8GVE8	1032	116584,91102	6,68187913242285	-0,418507751937985	0,13468992248062	0,153100775193798	0,062015503875969	0,0125968992248062	0,0532945736434109	0,0813953488372093	0,0310077519379845	0,062015503875969	0,0222868217054264	0,0474806201550388	0,062015503875969	0,124031007751938	0,0232558139534884	0,0310077519379845	0,0445736434108527	0,0455426356589147	0,0687984496124031	0,0755813953488372	0,061046511627907	0,0542635658914729	0,0125968992248062	0,0251937984496124	0,005819592628516	0,00193986420950533	0,005819592628516	0,002909796314258	0	0,00678952473326867	0,002909796314258	0,00387972841901067	0,002909796314258	0,00484966052376334	0,000969932104752667	0,000969932104752667	0,000969932104752667	0,00193986420950533	0,00678952473326867	0,00193986420950533	0,002909796314258	0,00387972841901067	0,002909796314258	0,000969932104752667	0	0	0,000969932104752667
Q9ZQI2	221	24161,22266	8,92833253444782	0,380542986425339	0,0723981900452489	0,104072398190045	0,122171945701357	0,0180995475113122	0,0361990950226244	0,0361990950226244	0,0678733031674208	0,0542986425339367	0,0135746606334842	0,0633484162895928	0,0497737556561086	0,104072398190045	0,0497737556561086	0,0271493212669683	0,0542986425339367	0,0361990950226244	0,0407239819004525	0,0678733031674208	0,0633484162895928	0,0678733031674208	0,00904977375565611	0,0180995475113122	0,0318181818181818	0	0,00454545454545455	0	0,00454545454545455	0,00909090909090909	0,00909090909090909	0,0136363636363636	0,00454545454545455	0,00454545454545455	0,00454545454545455	0	0,00454545454545455	0	0	0,0136363636363636	0,00909090909090909	0,00909090909090909	0	0	0	0	0,00454545454545455
Q9FN48	387	41284,92006	9,41896558940736	-0,0540051679586563	0,0904392764857881	0,121447028423773	0,113695090439276	0,00516795865633075	0,0465116279069767	0,0439276485788114	0,0387596899224806	0,0465116279069767	0,00258397932816537	0,0645994832041344	0,0852713178294574	0,0904392764857881	0,0180878552971576	0,0310077519379845	0,0542635658914729	0,0361757105943152	0,0335917312661499	0,134366925064599	0,0645994832041344	0,0671834625322997	0,00258397932816537	0,020671834625323	0,0155440414507772	0	0,00259067357512953	0,00518134715025907	0,00518134715025907	0,0077720207253886	0	0,00518134715025907	0,0207253886010363	0,0103626943005181	0,0077720207253886	0	0	0,0103626943005181	0	0,0129533678756477	0,00518134715025907	0,00259067357512953	0	0,00259067357512953	0	0	0
Q96528	492	56761,37102	6,94791096548978	-0,558739837398374	0,121951219512195	0,16869918699187	0,0548780487804878	0,0121951219512195	0,0670731707317073	0,0548780487804878	0,0711382113821138	0,0569105691056911	0,0508130081300813	0,0467479674796748	0,0487804878048781	0,0711382113821138	0,0182926829268293	0,0630081300813008	0,0711382113821138	0,0304878048780488	0,0691056910569106	0,0589430894308943	0,040650406504065	0,0670731707317073	0,016260162601626	0,0304878048780488	0,00203665987780041	0	0,00610997963340122	0,00203665987780041	0,00203665987780041	0,00610997963340122	0,00814663951120163	0,00203665987780041	0,00203665987780041	0,00610997963340122	0	0,00407331975560081	0,00407331975560081	0	0,00203665987780041	0,00203665987780041	0,00407331975560081	0,00203665987780041	0	0	0,00203665987780041	0	0
Q39253	463	50176,17746	5,83607738303098	0,600863930885529	0,0734341252699784	0,0777537796976242	0,0885529157667387	0,0172786177105832	0,0323974082073434	0,041036717062635	0,0539956803455724	0,0799136069114471	0,0151187904967603	0,0863930885529158	0,0367170626349892	0,151187904967603	0,0172786177105832	0,0431965442764579	0,0280777537796976	0,0367170626349892	0,0259179265658747	0,0799136069114471	0,0518358531317495	0,0755939524838013	0,0151187904967603	0,0237580993520518	0,00649350649350649	0	0,00216450216450216	0,00649350649350649	0,00649350649350649	0,00432900432900433	0,00216450216450216	0,012987012987013	0,00216450216450216	0,00649350649350649	0,00216450216450216	0,00216450216450216	0	0,00216450216450216	0	0,00432900432900433	0,0108225108225108	0,0108225108225108	0,00432900432900433	0,00216450216450216	0	0	0
Q07473	290	31139,05696	5,76039514569638	-0,0206896551724138	0,103448275862069	0,106896551724138	0,127586206896552	0,00344827586206897	0,0586206896551724	0,0448275862068966	0,0551724137931034	0,096551724137931	0,0172413793103448	0,0517241379310345	0,0551724137931034	0,1	0,0137931034482759	0,0172413793103448	0,0586206896551724	0,0344827586206897	0,0344827586206897	0,0689655172413793	0,0655172413793104	0,0482758620689655	0,0241379310344828	0,0241379310344828	0,0380622837370242	0	0,0069204152249135	0,0103806228373702	0,00346020761245675	0,0069204152249135	0	0,00346020761245675	0,0103806228373702	0,00346020761245675	0,0069204152249135	0	0,0069204152249135	0,00346020761245675	0,00346020761245675	0,00346020761245675	0,013840830449827	0,0069204152249135	0	0	0	0	0
Q9LD90	565	63025,59526	9,19422606664829	-0,715929203539823	0,161061946902655	0,214159292035398	0,0849557522123894	0,0106194690265487	0,0690265486725664	0,0920353982300885	0,00884955752212389	0,0601769911504425	0,0230088495575221	0,0513274336283186	0,136283185840708	0,063716814159292	0,0265486725663717	0,0283185840707965	0,0407079646017699	0,0176991150442478	0,0548672566371681	0,063716814159292	0,0513274336283186	0,0831858407079646	0,00884955752212389	0,0247787610619469	0,0106382978723404	0	0,00709219858156028	0,0106382978723404	0	0,0106382978723404	0	0,00709219858156028	0,00531914893617021	0,00177304964539007	0	0,00177304964539007	0,00354609929078014	0,00177304964539007	0,00531914893617021	0,00354609929078014	0,00354609929078014	0,0106382978723404	0,00177304964539007	0	0	0	0,00177304964539007
Q9LJU0	672	74668,81046	8,90992141424405	-0,357291666666667	0,0892857142857143	0,126488095238095	0,0625	0,0297619047619048	0,0580357142857143	0,03125	0,0550595238095238	0,0773809523809524	0,0148809523809524	0,0476190476190476	0,0699404761904762	0,068452380952381	0,0342261904761905	0,0669642857142857	0,0818452380952381	0,03125	0,0416666666666667	0,0669642857142857	0,056547619047619	0,056547619047619	0,0193452380952381	0,0297619047619048	0,0029806259314456	0,0014903129657228	0	0,0014903129657228	0,00596125186289121	0,00596125186289121	0,0014903129657228	0,00596125186289121	0,00447093889716841	0,00596125186289121	0,0014903129657228	0,0029806259314456	0,0014903129657228	0,00447093889716841	0,0014903129657228	0,0029806259314456	0,00447093889716841	0,00447093889716841	0,0014903129657228	0,0014903129657228	0,0029806259314456	0,00447093889716841	0
Q9C5D0	238	25955,24898	7,93718943120955	-0,084873949579832	0,0966386554621849	0,109243697478992	0,0504201680672269	0	0,0672268907563025	0,0294117647058824	0,0378151260504202	0,0504201680672269	0,00840336134453781	0,0420168067226891	0,046218487394958	0,130252100840336	0,0168067226890756	0,0630252100840336	0,0588235294117647	0,0210084033613445	0,0546218487394958	0,126050420168067	0,0798319327731092	0,092436974789916	0,00840336134453781	0,0168067226890756	0,0126582278481013	0	0,00421940928270042	0	0,00421940928270042	0	0	0	0,00421940928270042	0,0126582278481013	0	0	0,00421940928270042	0	0,00421940928270042	0,00421940928270042	0	0	0	0	0	0	0
Q9LEV3	206	22728,9189	9,09609751146293	-0,224271844660194	0,106796116504854	0,150485436893204	0,0485436893203883	0,00970873786407767	0,0485436893203883	0,058252427184466	0,0145631067961165	0,0825242718446602	0,0242718446601942	0,0776699029126214	0,0631067961165049	0,0533980582524272	0,0436893203883495	0,029126213592233	0,029126213592233	0,0533980582524272	0,0631067961165049	0,087378640776699	0,0679611650485437	0,116504854368932	0,00970873786407767	0,0194174757281553	0	0	0,0048780487804878	0	0	0,0048780487804878	0	0,0048780487804878	0	0,00975609756097561	0,0048780487804878	0	0	0	0,0048780487804878	0	0	0,00975609756097561	0	0,0048780487804878	0	0	0
Q84WQ5	391	41960,40614	5,1577234505048	0,161381074168798	0,104859335038363	0,0971867007672634	0,0869565217391304	0,0332480818414322	0,0639386189258312	0,040920716112532	0,0281329923273657	0,0434782608695652	0,0281329923273657	0,0588235294117647	0,040920716112532	0,0971867007672634	0,030690537084399	0,0434782608695652	0,0358056265984655	0,0230179028132992	0,0281329923273657	0,140664961636829	0,0562659846547315	0,0920716112531969	0,00767263427109974	0,020460358056266	0,0128205128205128	0	0,00256410256410256	0	0,00256410256410256	0,00256410256410256	0,00256410256410256	0,00769230769230769	0	0,0102564102564103	0,00256410256410256	0,00256410256410256	0,00256410256410256	0,00256410256410256	0,00512820512820513	0,00256410256410256	0,00256410256410256	0,0205128205128205	0,00256410256410256	0,00256410256410256	0,00256410256410256	0,00256410256410256	0,00256410256410256
Q8GZA4	425	46554,55264	6,85466729573628	-0,133882352941176	0,101176470588235	0,108235294117647	0,0752941176470588	0,0164705882352941	0,0352941176470588	0,0658823529411765	0,0423529411764706	0,0658823529411765	0,00705882352941176	0,0517647058823529	0,0447058823529412	0,0870588235294118	0,0305882352941176	0,0447058823529412	0,0470588235294118	0,0352941176470588	0,0564705882352941	0,117647058823529	0,0658823529411765	0,0752941176470588	0,0141176470588235	0,0211764705882353	0,00707547169811321	0	0,00471698113207547	0	0,00471698113207547	0,00235849056603774	0	0,00943396226415094	0,00471698113207547	0,00707547169811321	0,00235849056603774	0,00235849056603774	0,00471698113207547	0,00235849056603774	0	0,00707547169811321	0,00707547169811321	0,00707547169811321	0,00235849056603774	0	0	0,00235849056603774	0,00471698113207547
Q9C968	461	51636,25814	8,93130153512465	-0,270281995661605	0,10412147505423	0,136659436008677	0,0759219088937093	0,0151843817787419	0,0477223427331887	0,0563991323210412	0,0455531453362256	0,0325379609544469	0,0151843817787419	0,0477223427331887	0,0672451193058568	0,0976138828633406	0,017353579175705	0,0390455531453362	0,0455531453362256	0,0368763557483731	0,0542299349240781	0,117136659436009	0,0759219088937093	0,0672451193058568	0,00867678958785249	0,0368763557483731	0,00652173913043478	0	0	0,00217391304347826	0	0,00217391304347826	0	0	0,00869565217391304	0,00869565217391304	0	0,00434782608695652	0,00652173913043478	0,00217391304347826	0	0,0195652173913043	0,00434782608695652	0,0108695652173913	0	0	0	0	0
Q39067	445	49846,34234	9,31548089397032	-0,259775280898876	0,10561797752809	0,152808988764045	0,0921348314606742	0,0112359550561798	0,0404494382022472	0,0651685393258427	0,0224719101123595	0,0404494382022472	0,0157303370786517	0,051685393258427	0,0898876404494382	0,0943820224719101	0,0359550561797753	0,049438202247191	0,0539325842696629	0,0404494382022472	0,0471910112359551	0,0719101123595506	0,0426966292134831	0,0876404494382022	0,0112359550561798	0,0359550561797753	0,0135135135135135	0,00225225225225225	0,00225225225225225	0,0045045045045045	0,00225225225225225	0	0	0,0045045045045045	0,00225225225225225	0,00675675675675676	0,0045045045045045	0,0045045045045045	0,00225225225225225	0,00900900900900901	0,00675675675675676	0,00675675675675676	0,00225225225225225	0,0135135135135135	0,00225225225225225	0,00225225225225225	0	0	0
Q9FJK6	253	29914,39936	6,00186745177457	-0,122529644268775	0,142292490118577	0,158102766798419	0,075098814229249	0,00790513833992095	0,0671936758893281	0,075098814229249	0,0395256916996047	0,0118577075098814	0,0355731225296443	0,0790513833992095	0,0711462450592885	0,110671936758893	0,0434782608695652	0,0513833992094862	0,0237154150197628	0,0237154150197628	0,0513833992094862	0,0474308300395257	0,0316205533596838	0,0790513833992095	0,0118577075098814	0,0632411067193676	0,00793650793650794	0,00396825396825397	0	0,00396825396825397	0,00396825396825397	0	0	0,00396825396825397	0	0,0198412698412698	0,00396825396825397	0,00396825396825397	0	0,00396825396825397	0,00396825396825397	0,00793650793650794	0,00396825396825397	0	0,00396825396825397	0	0	0	0
Q6Z0E2	989	108452,80614	5,91238670870596	0,261577350859454	0,0879676440849343	0,0920121334681496	0,0788675429726997	0,0202224469160768	0,0414560161779575	0,0465116279069767	0,0475227502527806	0,076845298281092	0,0131445904954499	0,0738119312436805	0,038422649140546	0,1051567239636	0,0303336703741153	0,0364004044489383	0,0566228513650152	0,0273003033367037	0,0404448938321537	0,0738119312436805	0,0616784630940344	0,0798786653185035	0,0161779575328615	0,0353892821031345	0,00506072874493927	0,00202429149797571	0,00303643724696356	0,00607287449392713	0,00202429149797571	0,00708502024291498	0	0,00303643724696356	0,00101214574898785	0,00708502024291498	0,00202429149797571	0,00404858299595142	0,0101214574898785	0,00202429149797571	0	0,00303643724696356	0,00708502024291498	0,0101214574898785	0,00101214574898785	0,00303643724696356	0	0,00101214574898785	0
P42752	361	40579,25722	4,95890231135333	-0,317728531855956	0,146814404432133	0,121883656509695	0,0637119113573407	0,0277008310249307	0,0664819944598338	0,0803324099722992	0,038781163434903	0,0443213296398892	0,0166204986149584	0,0554016620498615	0,0470914127423823	0,0997229916897507	0,0221606648199446	0,0637119113573407	0,0277008310249307	0,0277008310249307	0,0581717451523546	0,10803324099723	0,0470914127423823	0,0664819944598338	0,0110803324099723	0,0277008310249307	0,0138888888888889	0,00277777777777778	0	0,00277777777777778	0	0	0,00277777777777778	0,00277777777777778	0,00555555555555556	0,00833333333333333	0	0	0	0,00277777777777778	0,00277777777777778	0,00555555555555556	0,00277777777777778	0,0111111111111111	0	0	0,00277777777777778	0	0
P42753	376	42701,11286	4,88708608116308	-0,250797872340426	0,146276595744681	0,117021276595745	0,0531914893617021	0,0212765957446809	0,0611702127659574	0,0851063829787234	0,0345744680851064	0,023936170212766	0,0186170212765957	0,0531914893617021	0,0611702127659574	0,127659574468085	0,0186170212765957	0,0372340425531915	0,0478723404255319	0,0478723404255319	0,0372340425531915	0,11968085106383	0,0398936170212766	0,0664893617021277	0,0212765957446809	0,023936170212766	0,0106666666666667	0,00266666666666667	0	0,00266666666666667	0	0	0,00533333333333333	0,008	0,00533333333333333	0,00266666666666667	0	0,00266666666666667	0	0	0	0,00266666666666667	0,00533333333333333	0,00533333333333333	0	0	0	0	0
O49675	595	65600,95234	6,42374808918474	-0,21781512605042	0,114285714285714	0,136134453781513	0,0672268907563025	0,00840336134453781	0,065546218487395	0,0487394957983193	0,0521008403361345	0,0739495798319328	0,0302521008403361	0,0521008403361345	0,0436974789915966	0,0857142857142857	0,026890756302521	0,0504201680672269	0,0756302521008403	0,00840336134453781	0,0621848739495798	0,0756302521008403	0,0605042016806723	0,0789915966386555	0,00336134453781513	0,0302521008403361	0,00505050505050505	0	0	0,00336700336700337	0,00505050505050505	0,00336700336700337	0,00168350168350168	0,00841750841750842	0,00168350168350168	0,00673400673400673	0,00168350168350168	0,00168350168350168	0,00505050505050505	0	0,00841750841750842	0,00168350168350168	0,00336700336700337	0,00673400673400673	0,00168350168350168	0,00168350168350168	0	0	0
Q2V3B2	323	37166,54954	5,29882722943681	-0,402476780185759	0,151702786377709	0,142414860681115	0,0588235294117647	0,00928792569659443	0,0743034055727554	0,0773993808049536	0,0526315789473684	0,021671826625387	0,0247678018575851	0,0588235294117647	0,0526315789473684	0,114551083591331	0,0185758513931889	0,0278637770897833	0,043343653250774	0,0309597523219814	0,065015479876161	0,111455108359133	0,0743034055727554	0,0402476780185759	0,0154798761609907	0,0278637770897833	0,0062111801242236	0,0031055900621118	0,0031055900621118	0	0	0	0	0,0062111801242236	0,0124223602484472	0,0062111801242236	0,0031055900621118	0,0031055900621118	0	0	0	0,0062111801242236	0	0,0062111801242236	0	0,0031055900621118	0	0	0
Q10QA2	345	38059,72072	4,99340762108025	-0,299710144927536	0,150724637681159	0,127536231884058	0,101449275362319	0,0260869565217391	0,0753623188405797	0,0753623188405797	0,0260869565217391	0,072463768115942	0,0144927536231884	0,0405797101449275	0,0492753623188406	0,0956521739130435	0,0376811594202899	0,0260869565217391	0,0318840579710145	0,0260869565217391	0,063768115942029	0,0811594202898551	0,0579710144927536	0,0550724637681159	0,0202898550724638	0,0231884057971014	0,00581395348837209	0,00290697674418605	0,00872093023255814	0	0	0,00581395348837209	0,00290697674418605	0,00872093023255814	0,00581395348837209	0,00872093023255814	0,00290697674418605	0,00290697674418605	0,00581395348837209	0	0,00872093023255814	0,0145348837209302	0,00872093023255814	0,00290697674418605	0,00290697674418605	0,00290697674418605	0,00581395348837209	0	0
Q9ZR04	302	34668,017	5,58652122672815	-0,246026490066225	0,125827814569536	0,129139072847682	0,0463576158940397	0,0198675496688742	0,0562913907284768	0,0695364238410596	0,076158940397351	0,0165562913907285	0,033112582781457	0,0496688741721854	0,0529801324503311	0,119205298013245	0,0298013245033113	0,0397350993377483	0,0463576158940397	0,0397350993377483	0,043046357615894	0,142384105960265	0,0463576158940397	0,0397350993377483	0,00662251655629139	0,0264900662251656	0,00332225913621262	0	0	0	0,00664451827242525	0,00332225913621262	0	0,00664451827242525	0,00332225913621262	0,00664451827242525	0	0	0	0,00332225913621262	0	0,00664451827242525	0	0,00664451827242525	0	0	0	0	0
Q8VY26	570	63956,172	6,65048703197634	-0,326140350877193	0,12280701754386	0,156140350877193	0,0614035087719298	0,0192982456140351	0,0526315789473684	0,0701754385964912	0,0385964912280702	0,0807017543859649	0,0403508771929825	0,0614035087719298	0,056140350877193	0,0754385964912281	0,0228070175438597	0,0385964912280702	0,0543859649122807	0,0210526315789474	0,0596491228070175	0,0649122807017544	0,0543859649122807	0,0771929824561404	0,0175438596491228	0,0333333333333333	0,00527240773286467	0,00175746924428822	0,00351493848857645	0,00351493848857645	0,00175746924428822	0,00175746924428822	0,00351493848857645	0,00175746924428822	0,00351493848857645	0,00175746924428822	0,00351493848857645	0,00175746924428822	0,00175746924428822	0,00175746924428822	0,00527240773286467	0,00351493848857645	0,00351493848857645	0,00527240773286467	0,00175746924428822	0,00527240773286467	0	0,00175746924428822	0
Q9T6H8	382	43646,11608	9,50649112539727	0,0696335078534031	0,0680628272251309	0,138743455497382	0,0759162303664921	0,0287958115183246	0,0287958115183246	0,0392670157068063	0,0994764397905759	0,06282722513089	0,0261780104712042	0,0445026178010471	0,0418848167539267	0,136125654450262	0,0130890052356021	0,049738219895288	0,049738219895288	0,0209424083769634	0,0706806282722513	0,0890052356020942	0,031413612565445	0,0366492146596859	0,0157068062827225	0,0392670157068063	0,005249343832021	0	0	0,0078740157480315	0,010498687664042	0,0078740157480315	0	0,0026246719160105	0,0026246719160105	0,0183727034120735	0	0,0026246719160105	0,0026246719160105	0	0,005249343832021	0,0078740157480315	0	0	0,0026246719160105	0	0	0	0
Q33884	203	23628,44656	9,46409622105864	0,259113300492611	0,0591133004926108	0,123152709359606	0,0640394088669951	0,0246305418719212	0,0295566502463054	0,0295566502463054	0,0640394088669951	0,0591133004926108	0,0295566502463054	0,0541871921182266	0,0344827586206897	0,113300492610837	0,0295566502463054	0,0246305418719212	0,0344827586206897	0,0344827586206897	0,0591133004926108	0,0591133004926108	0,083743842364532	0,083743842364532	0,0738916256157636	0,0147783251231527	0	0,00495049504950495	0	0	0	0,00495049504950495	0	0	0,00495049504950495	0	0	0,00495049504950495	0	0,00495049504950495	0,0099009900990099	0,0148514851485149	0,0099009900990099	0	0	0,00495049504950495	0	0,00495049504950495	0
Q8W5S1	336	38130,09502	7,64288355449823	-0,539285714285714	0,133928571428571	0,169642857142857	0,0892857142857143	0,0178571428571429	0,0535714285714286	0,0803571428571429	0,0386904761904762	0,0416666666666667	0,0327380952380952	0,0505952380952381	0,0922619047619048	0,0892857142857143	0,0267857142857143	0,0386904761904762	0,0446428571428571	0,0535714285714286	0,0446428571428571	0,0714285714285714	0,0416666666666667	0,0505952380952381	0,00595238095238095	0,0357142857142857	0,00597014925373134	0,00298507462686567	0,0119402985074627	0,00895522388059702	0,00895522388059702	0	0	0,00298507462686567	0,00597014925373134	0,00597014925373134	0	0,00597014925373134	0,00895522388059702	0	0,00298507462686567	0,00597014925373134	0,00597014925373134	0,00597014925373134	0	0	0	0	0
Q9C5X2	234	27299,79708	6,2369290071079	0,157692307692308	0,11965811965812	0,132478632478632	0,0384615384615385	0,0128205128205128	0,0341880341880342	0,0854700854700855	0,0598290598290598	0,0213675213675214	0,0213675213675214	0,0641025641025641	0,0683760683760684	0,162393162393162	0,0299145299145299	0,0299145299145299	0,0341880341880342	0,0427350427350427	0,0427350427350427	0,0811965811965812	0,0427350427350427	0,0811965811965812	0,0128205128205128	0,0341880341880342	0,00429184549356223	0,00429184549356223	0	0,00858369098712446	0	0	0,00429184549356223	0	0,00429184549356223	0,00429184549356223	0	0	0	0	0	0,00429184549356223	0	0	0	0,00429184549356223	0	0	0
Q8RWV3	416	47554,92048	9,06642580876171	-0,875240384615385	0,153846153846154	0,21875	0,0649038461538462	0,0240384615384615	0,0817307692307692	0,0721153846153846	0,03125	0,0528846153846154	0,0384615384615385	0,0360576923076923	0,0793269230769231	0,0769230769230769	0,0144230769230769	0,0264423076923077	0,0384615384615385	0,0288461538461538	0,100961538461538	0,100961538461538	0,0408653846153846	0,0552884615384615	0,00961538461538462	0,0264423076923077	0,0072289156626506	0,00240963855421687	0,00240963855421687	0	0,00240963855421687	0,00481927710843374	0,00240963855421687	0,00240963855421687	0,00481927710843374	0	0	0,00481927710843374	0	0,00240963855421687	0,00481927710843374	0,0072289156626506	0,00963855421686747	0,00481927710843374	0,00240963855421687	0	0	0	0,00240963855421687
P93286	442	50546,95894	9,80250137316122	0,0554298642533936	0,0723981900452489	0,165158371040724	0,0497737556561086	0,0271493212669683	0,0316742081447964	0,0407239819004525	0,0791855203619909	0,0791855203619909	0,0384615384615385	0,0542986425339367	0,0497737556561086	0,135746606334842	0,0361990950226244	0,0361990950226244	0,0497737556561086	0,0203619909502262	0,0769230769230769	0,0656108597285068	0,0429864253393665	0,0475113122171946	0,0158371040723982	0,0226244343891403	0,00226757369614512	0,00226757369614512	0,00226757369614512	0,00226757369614512	0,00226757369614512	0	0	0,00226757369614512	0,00453514739229025	0,0090702947845805	0,00226757369614512	0	0,00453514739229025	0	0,00680272108843537	0,00680272108843537	0	0,00226757369614512	0	0	0	0,00226757369614512	0
Q8W0Z9	602	66760,49812	7,03436602837694	-0,198837209302326	0,109634551495017	0,141196013289037	0,0697674418604651	0,026578073089701	0,053156146179402	0,0564784053156146	0,0348837209302326	0,0498338870431894	0,0332225913621262	0,0448504983388704	0,053156146179402	0,109634551495017	0,0116279069767442	0,0398671096345515	0,0581395348837209	0,0299003322259136	0,0548172757475083	0,0880398671096345	0,0697674418604651	0,079734219269103	0,00996677740863787	0,026578073089701	0,00831946755407654	0	0,00831946755407654	0,00332778702163062	0	0,00166389351081531	0	0,00499168053244592	0,00499168053244592	0,00831946755407654	0	0,00166389351081531	0,00499168053244592	0,00166389351081531	0,00166389351081531	0,00831946755407654	0,00499168053244592	0,00166389351081531	0,00332778702163062	0,00166389351081531	0,00166389351081531	0	0
A8MS41	417	47084,22506	6,39050905340486	-0,245563549160671	0,122302158273381	0,139088729016787	0,0551558752997602	0,0215827338129496	0,0599520383693046	0,0623501199040767	0,052757793764988	0,0431654676258993	0,0239808153477218	0,0671462829736211	0,0575539568345324	0,100719424460432	0,0119904076738609	0,0479616306954436	0,0671462829736211	0,0239808153477218	0,0575539568345324	0,0983213429256595	0,0407673860911271	0,0647482014388489	0,00479616306954436	0,0383693045563549	0,00240384615384615	0,00240384615384615	0,00721153846153846	0,00480769230769231	0,00240384615384615	0,00240384615384615	0	0,00961538461538462	0,00480769230769231	0,00480769230769231	0	0,00240384615384615	0,00240384615384615	0,00721153846153846	0,00240384615384615	0	0	0	0	0	0,00480769230769231	0	0
Q8VYU4	754	84924,32304	5,5523276673951	-0,729310344827586	0,131299734748011	0,131299734748011	0,0596816976127321	0,0172413793103448	0,0636604774535809	0,0676392572944297	0,0450928381962865	0,0530503978779841	0,0251989389920424	0,0331564986737401	0,0424403183023873	0,0716180371352785	0,0172413793103448	0,0490716180371353	0,0769230769230769	0,0557029177718833	0,0636604774535809	0,106100795755968	0,0570291777188329	0,0517241379310345	0,0185676392572944	0,0251989389920424	0,00132802124833997	0,00132802124833997	0,00398406374501992	0,00398406374501992	0,00132802124833997	0,00398406374501992	0,00265604249667995	0,00265604249667995	0,00265604249667995	0,00398406374501992	0,00132802124833997	0,00531208499335989	0,00664010624169987	0,00398406374501992	0,00398406374501992	0,00398406374501992	0,00398406374501992	0,00265604249667995	0	0	0,00132802124833997	0	0
Q9XIA4	547	59391,92678	8,63576523688258	0,0338208409506398	0,0877513711151737	0,107861060329068	0,0585009140767824	0,00731261425959781	0,0548446069469835	0,0329067641681901	0,0511882998171846	0,102376599634369	0,0127970749542962	0,0639853747714808	0,0548446069469835	0,106032906764168	0,0347349177330896	0,0438756855575868	0,0548446069469835	0,0329067641681901	0,0402193784277879	0,076782449725777	0,0658135283363803	0,0712979890310786	0,00914076782449726	0,0255941499085923	0,00366300366300366	0,00183150183150183	0,00183150183150183	0	0,00366300366300366	0,00549450549450549	0	0,00549450549450549	0,00183150183150183	0,010989010989011	0,00366300366300366	0	0,010989010989011	0	0,00366300366300366	0,00366300366300366	0,00183150183150183	0	0	0	0	0	0
Q6ENA8	321	36727,8092	9,35866306373081	0,475700934579439	0,0467289719626168	0,102803738317757	0,0560747663551402	0,0124610591900312	0,0155763239875389	0,0311526479750779	0,0778816199376947	0,0560747663551402	0,0280373831775701	0,0996884735202492	0,0467289719626168	0,146417445482866	0,0280373831775701	0,0373831775700935	0,0280373831775701	0,0186915887850467	0,0280373831775701	0,102803738317757	0,0809968847352025	0,0280373831775701	0,0373831775700935	0,0404984423676012	0,003125	0	0	0	0,00625	0	0	0,003125	0,003125	0,0125	0	0,003125	0	0	0	0,00625	0,0125	0,003125	0,003125	0	0	0	0
Q1PFW3	578	65200,46698	5,53838755417659	-0,482698961937716	0,150519031141869	0,145328719723183	0,0484429065743945	0,0259515570934256	0,055363321799308	0,0951557093425606	0,0449826989619377	0,0432525951557093	0,013840830449827	0,0519031141868512	0,0657439446366782	0,0830449826989619	0,0121107266435986	0,041522491349481	0,0311418685121107	0,0311418685121107	0,0657439446366782	0,145328719723183	0,0380622837370242	0,0709342560553633	0,0103806228373702	0,0259515570934256	0,00693240901213172	0,00346620450606586	0,00519930675909879	0	0	0,00519930675909879	0	0	0,00519930675909879	0,00173310225303293	0,00346620450606586	0,00173310225303293	0	0,00173310225303293	0,00173310225303293	0,00346620450606586	0,00173310225303293	0,00173310225303293	0	0,00519930675909879	0,00173310225303293	0	0
Q8GYM6	541	60709,14342	6,10867539545254	-0,812569316081331	0,164510166358595	0,181146025878004	0,0591497227356747	0,011090573012939	0,066543438077634	0,0979667282809612	0,0314232902033272	0,0683918669131238	0,033271719038817	0,044362292051756	0,088724584103512	0,0628465804066543	0,0184842883548983	0,0425138632162662	0,0369685767097967	0,044362292051756	0,0591497227356747	0,0868761552680222	0,0480591497227357	0,0739371534195934	0,00739371534195933	0,0184842883548983	0,0037037037037037	0	0,00185185185185185	0	0	0,0111111111111111	0,00555555555555556	0,00555555555555556	0,00555555555555556	0,00185185185185185	0	0	0,00185185185185185	0,00555555555555556	0,00555555555555556	0,00185185185185185	0,00555555555555556	0,00185185185185185	0,00185185185185185	0	0	0	0
Q9SHD3	222	25818,29082	8,21981632064448	-0,237387387387387	0,112612612612613	0,157657657657658	0,036036036036036	0,0225225225225225	0,045045045045045	0,0675675675675676	0,0495495495495495	0,0495495495495495	0,036036036036036	0,0765765765765766	0,045045045045045	0,0945945945945946	0,027027027027027	0,045045045045045	0,0225225225225225	0,036036036036036	0,0765765765765766	0,0945945945945946	0,0405405405405405	0,0720720720720721	0	0,0630630630630631	0	0	0	0,00452488687782805	0	0,00452488687782805	0	0,00452488687782805	0,00452488687782805	0,00452488687782805	0	0	0	0	0,00452488687782805	0,00452488687782805	0	0	0	0,00452488687782805	0,00452488687782805	0,00452488687782805	0
Q9SYG9	644	70800,65978	5,51683040603352	0,428260869565217	0,0807453416149068	0,0791925465838509	0,062111801242236	0,0201863354037267	0,0434782608695652	0,0372670807453416	0,0683229813664596	0,0822981366459627	0,0108695652173913	0,0683229813664596	0,0341614906832298	0,124223602484472	0,031055900621118	0,0419254658385093	0,0527950310559006	0,0139751552795031	0,0341614906832298	0,0993788819875776	0,0434782608695652	0,077639751552795	0,0201863354037267	0,0341614906832298	0,0046656298600311	0	0,0046656298600311	0,0015552099533437	0,0046656298600311	0,0031104199066874	0	0,00622083981337481	0,0015552099533437	0,00777604976671851	0,0015552099533437	0,0046656298600311	0,0031104199066874	0	0,0015552099533437	0,00622083981337481	0,0015552099533437	0,0046656298600311	0,0031104199066874	0,0015552099533437	0,0015552099533437	0,0015552099533437	0
O04034	546	59800,59434	7,11767563489939	0,765201465201465	0,0531135531135531	0,0714285714285714	0,0860805860805861	0,0164835164835165	0,0256410256410256	0,0274725274725275	0,0915750915750916	0,0659340659340659	0,0183150183150183	0,0695970695970696	0,0256410256410256	0,135531135531136	0,021978021978022	0,0347985347985348	0,0476190476190476	0,0183150183150183	0,0274725274725275	0,0934065934065934	0,0604395604395604	0,0879120879120879	0,0164835164835165	0,0293040293040293	0,0128440366972477	0	0,0036697247706422	0,0018348623853211	0,00917431192660551	0,0110091743119266	0	0,0055045871559633	0,0018348623853211	0,0146788990825688	0,0036697247706422	0,0036697247706422	0,0036697247706422	0,0018348623853211	0	0,0055045871559633	0	0,0036697247706422	0,0018348623853211	0,0018348623853211	0	0	0
Q8LGU6	744	83067,17848	6,12155240534168	-0,355645161290323	0,110215053763441	0,125	0,092741935483871	0,0174731182795699	0,0403225806451613	0,0698924731182796	0,0309139784946237	0,0551075268817204	0,0282258064516129	0,0376344086021505	0,0470430107526882	0,114247311827957	0,0362903225806452	0,0577956989247312	0,0403225806451613	0,0403225806451613	0,0497311827956989	0,0981182795698925	0,0483870967741935	0,0403225806451613	0,00672043010752688	0,0483870967741935	0,0107671601615074	0	0,00269179004037685	0,00672947510094213	0,00269179004037685	0,00134589502018843	0,00134589502018843	0,00403768506056528	0	0,0161507402422611	0,00672947510094213	0,0053835800807537	0,0053835800807537	0,0053835800807537	0,00134589502018843	0,0053835800807537	0,0053835800807537	0,00403768506056528	0,00134589502018843	0,00672947510094213	0,00269179004037685	0	0
Q9SCN8	815	90339,45888	5,04162977058806	-0,387730061349693	0,169325153374233	0,14478527607362	0,0858895705521472	0,0171779141104294	0,0773006134969325	0,0920245398773006	0,0417177914110429	0,0723926380368098	0,0134969325153374	0,0699386503067485	0,0662576687116564	0,0773006134969325	0,0208588957055215	0,0355828220858896	0,0503067484662577	0,0282208588957055	0,0650306748466258	0,056441717791411	0,0417177914110429	0,0650306748466258	0,00245398773006135	0,0208588957055215	0,0085995085995086	0	0,00737100737100737	0,0085995085995086	0,00491400491400491	0,00368550368550369	0,00122850122850123	0,00491400491400491	0,00491400491400491	0,00982800982800983	0,00122850122850123	0,00737100737100737	0,00614250614250614	0,00245700245700246	0,00368550368550369	0	0,00614250614250614	0,00245700245700246	0	0,00245700245700246	0	0	0,00122850122850123
B3DNN5	543	61760,85046	5,92919509037211	-0,246961325966851	0,130755064456722	0,139963167587477	0,104972375690608	0,0368324125230203	0,0570902394106814	0,0736648250460405	0,0405156537753223	0,0460405156537753	0,0257826887661142	0,0405156537753223	0,0699815837937385	0,112338858195212	0,0257826887661142	0,0313075506445672	0,0239410681399632	0,0294659300184162	0,0441988950276243	0,0810313075506446	0,0368324125230203	0,0405156537753223	0,0128913443830571	0,0662983425414365	0,0166051660516605	0,003690036900369	0,00553505535055351	0,003690036900369	0,0018450184501845	0	0,003690036900369	0,011070110701107	0,00738007380073801	0,018450184501845	0,003690036900369	0,0018450184501845	0	0,003690036900369	0,00738007380073801	0,0018450184501845	0,0018450184501845	0,003690036900369	0	0,00922509225092251	0	0,0018450184501845	0
Q9STS3	579	67133,76724	6,20946305787596	-0,433160621761658	0,134715025906736	0,145077720207254	0,0915371329879102	0,0207253886010363	0,0414507772020725	0,0932642487046632	0,0449050086355786	0,0466321243523316	0,0189982728842832	0,0431778929188256	0,0604490500863558	0,110535405872193	0,0328151986183074	0,0449050086355786	0,0310880829015544	0,0345423143350604	0,0656303972366149	0,07426597582038	0,0328151986183074	0,0328151986183074	0,0138169257340242	0,0656303972366149	0,0103806228373702	0,00173010380622837	0	0,00346020761245675	0	0,00346020761245675	0,00173010380622837	0,0103806228373702	0,013840830449827	0,0121107266435986	0,00173010380622837	0,00173010380622837	0	0,00519031141868512	0,00173010380622837	0,00346020761245675	0,00346020761245675	0,00519031141868512	0,00519031141868512	0,0069204152249135	0,00173010380622837	0,00346020761245675	0
P92948	844	95765,50584	6,3689906079766	-0,940876777251185	0,182464454976303	0,191943127962085	0,105450236966825	0,00710900473933649	0,0627962085308057	0,119668246445498	0,0165876777251185	0,0450236966824645	0,0154028436018957	0,0390995260663507	0,0971563981042654	0,0829383886255924	0,0343601895734597	0,033175355450237	0,0592417061611374	0,042654028436019	0,0793838862559242	0,0473933649289099	0,0497630331753555	0,0367298578199052	0,00829383886255924	0,0177725118483412	0,0106761565836299	0,00118623962040332	0,00948991696322657	0,0106761565836299	0,00118623962040332	0,00593119810201661	0,00237247924080664	0,00474495848161329	0,0118623962040332	0,00474495848161329	0,00237247924080664	0,00355871886120996	0,00355871886120996	0,00355871886120996	0,0142348754448399	0,00711743772241993	0,00355871886120996	0,00237247924080664	0	0,00118623962040332	0	0	0
P42735	171	18310,0027	9,30064078072576	0,107602339181287	0,0526315789473684	0,116959064327485	0,0584795321637427	0,0233918128654971	0,0233918128654971	0,0292397660818713	0,0701754385964912	0,16374269005848	0,0292397660818713	0,0701754385964912	0,0584795321637427	0,0818713450292398	0,0292397660818713	0,0584795321637427	0,0526315789473684	0,0175438596491228	0,0292397660818713	0,064327485380117	0,0350877192982456	0,0584795321637427	0,0233918128654971	0,0233918128654971	0,00588235294117647	0	0	0	0,0117647058823529	0,0176470588235294	0	0,00588235294117647	0	0	0,00588235294117647	0	0,00588235294117647	0	0	0	0,00588235294117647	0	0	0	0	0	0
Q84TI6	470	52796,78006	9,21636296783377	-0,449574468085106	0,0872340425531915	0,14468085106383	0,0723404255319149	0,00212765957446809	0,048936170212766	0,0382978723404255	0,0276595744680851	0,0680851063829787	0,0404255319148936	0,0468085106382979	0,0574468085106383	0,0978723404255319	0,0425531914893617	0,0595744680851064	0,0680851063829787	0,0617021276595745	0,0468085106382979	0,0702127659574468	0,0382978723404255	0,0595744680851064	0,0148936170212766	0,0382978723404255	0,00213219616204691	0	0,00426439232409382	0,00852878464818763	0,00426439232409382	0,00852878464818763	0,00639658848614072	0,00426439232409382	0,00213219616204691	0,00213219616204691	0	0	0,00639658848614072	0,00426439232409382	0,00426439232409382	0,00426439232409382	0	0,00639658848614072	0	0,00426439232409382	0	0	0
O80345	479	53751,68314	4,45161976770653	-0,414613778705637	0,18580375782881	0,11482254697286	0,0521920668058455	0,0167014613778706	0,100208768267223	0,0855949895615866	0,0354906054279749	0,0688935281837161	0,0146137787056367	0,0542797494780793	0,0480167014613779	0,0876826722338205	0,0292275574112735	0,0334029227557411	0,0563674321503132	0,0250521920668058	0,0521920668058455	0,081419624217119	0,0375782881002088	0,0730688935281837	0,0146137787056367	0,0334029227557411	0,00209205020920502	0,00209205020920502	0,00627615062761506	0,00209205020920502	0,00209205020920502	0	0	0	0,00627615062761506	0,00418410041841004	0,00209205020920502	0	0	0	0,00418410041841004	0,00418410041841004	0,00627615062761506	0,00627615062761506	0	0,00418410041841004	0	0	0
Q8VY16	819	90821,77458	6,03367790514912	-0,20952380952381	0,123321123321123	0,130647130647131	0,0866910866910867	0,0207570207570208	0,0390720390720391	0,0842490842490843	0,0341880341880342	0,0512820512820513	0,0183150183150183	0,0476190476190476	0,0622710622710623	0,124542124542125	0,0170940170940171	0,0390720390720391	0,0390720390720391	0,0463980463980464	0,0500610500610501	0,103785103785104	0,0415140415140415	0,061050061050061	0,0146520146520147	0,0183150183150183	0,0122249388753056	0	0	0,0134474327628362	0,00244498777506112	0,00366748166259169	0,00122249388753056	0,00488997555012225	0,00611246943765281	0,0134474327628362	0	0,00244498777506112	0,00366748166259169	0,00244498777506112	0,00366748166259169	0,00611246943765281	0,00366748166259169	0,00366748166259169	0,00244498777506112	0,00122249388753056	0,00122249388753056	0	0
Q38870	646	72253,2416	5,29672862258198	-0,51594427244582	0,164086687306502	0,151702786377709	0,0665634674922601	0,0108359133126935	0,0572755417956656	0,106811145510836	0,0402476780185759	0,0634674922600619	0,0232198142414861	0,0495356037151703	0,0820433436532508	0,0758513931888545	0,0325077399380805	0,0263157894736842	0,0557275541795666	0,0417956656346749	0,0464396284829721	0,0773993808049536	0,0464396284829721	0,0727554179566563	0,00773993808049536	0,0170278637770898	0,00930232558139535	0,0062015503875969	0,00310077519379845	0,00930232558139535	0,00155038759689922	0,00775193798449612	0,00155038759689922	0	0,00310077519379845	0,00155038759689922	0,00465116279069767	0,00155038759689922	0,00310077519379845	0	0,00310077519379845	0,00310077519379845	0,00310077519379845	0,00310077519379845	0	0,00155038759689922	0	0	0
O04928	421	48658,97686	9,25675330617622	0,359619952494062	0,0688836104513064	0,114014251781473	0,0617577197149644	0,0142517814726841	0,0380047505938242	0,0308788598574822	0,0950118764845606	0,0570071258907363	0,0190023752969121	0,0855106888361045	0,0570071258907363	0,106888361045131	0,0403800475059382	0,0285035629453682	0,0451306413301663	0,0403800475059382	0,0380047505938242	0,0570071258907363	0,0546318289786223	0,0641330166270784	0,0285035629453682	0,0380047505938242	0	0	0,00476190476190476	0	0,00476190476190476	0	0	0,00238095238095238	0,00238095238095238	0,00714285714285714	0,00476190476190476	0,00714285714285714	0,00476190476190476	0	0	0,0119047619047619	0	0,00238095238095238	0,00476190476190476	0,00476190476190476	0	0	0,00238095238095238
Q9SGS4	302	33684,42816	8,65577860170822	-0,262913907284768	0,129139072847682	0,165562913907285	0,0529801324503311	0,0165562913907285	0,0529801324503311	0,076158940397351	0,0529801324503311	0,0695364238410596	0,0231788079470199	0,0463576158940397	0,0860927152317881	0,076158940397351	0,0298013245033113	0,043046357615894	0,0496688741721854	0,0132450331125828	0,0562913907284768	0,0794701986754967	0,043046357615894	0,105960264900662	0	0,0264900662251656	0,00332225913621262	0	0	0,00332225913621262	0	0,00332225913621262	0	0	0,00664451827242525	0,00332225913621262	0	0,00664451827242525	0	0	0,00332225913621262	0,00664451827242525	0,00664451827242525	0,00996677740863787	0	0	0	0	0
Q9SJW9	571	63739,1861	9,27286627831461	-0,571278458844133	0,129597197898424	0,171628721541156	0,0647985989492119	0,00875656742556918	0,0490367775831874	0,0805604203152364	0,0280210157618214	0,0157618213660245	0,0192644483362522	0,0683012259194396	0,0875656742556918	0,0875656742556918	0,021015761821366	0,0402802101576182	0,0875656742556918	0,0245183887915937	0,0647985989492119	0,131348511383538	0,0577933450087566	0,0507880910683012	0,00350262697022767	0,00875656742556918	0,00350877192982456	0,00175438596491228	0,00526315789473684	0,00175438596491228	0	0,00350877192982456	0,00175438596491228	0,0087719298245614	0,0087719298245614	0,00701754385964912	0	0	0,00350877192982456	0,00175438596491228	0,00526315789473684	0,0087719298245614	0,00175438596491228	0,00175438596491228	0	0	0	0,00175438596491228	0
Q8H8C7	356	37200,0388	7,3666288708431	0,143258426966292	0,0561797752808989	0,0674157303370786	0,109550561797753	0,047752808988764	0,0393258426966292	0,0168539325842697	0,0252808988764045	0,0730337078651685	0,00842696629213483	0,0533707865168539	0,0280898876404494	0,101123595505618	0,0196629213483146	0,0674157303370786	0,0533707865168539	0,0365168539325843	0,0308988764044944	0,101123595505618	0,098314606741573	0,0561797752808989	0,00561797752808989	0,0280898876404494	0,028169014084507	0,0028169014084507	0,0028169014084507	0	0,0028169014084507	0,0028169014084507	0	0,00845070422535211	0,0028169014084507	0,00563380281690141	0	0,0112676056338028	0,00563380281690141	0	0,00845070422535211	0,00845070422535211	0,00845070422535211	0,00563380281690141	0	0,00563380281690141	0,00563380281690141	0	0,0028169014084507
Q6ENG1	230	27096,6532	6,59165642194772	0,410869565217391	0,0956521739130435	0,117391304347826	0,0260869565217391	0,0217391304347826	0,0304347826086957	0,0652173913043478	0,0956521739130435	0,0347826086956522	0,0260869565217391	0,1	0,0608695652173913	0,143478260869565	0,0130434782608696	0,0565217391304348	0,0347826086956522	0,0260869565217391	0,0304347826086957	0,0652173913043478	0,0391304347826087	0,0739130434782609	0,0391304347826087	0,0173913043478261	0	0	0	0	0,00436681222707424	0	0	0,00873362445414847	0,00436681222707424	0,00436681222707424	0	0	0	0	0	0	0	0	0	0	0	0	0
Q8H1Z0	632	72288,03928	8,78502750173083	0,243512658227848	0,069620253164557	0,131329113924051	0,069620253164557	0,0253164556962025	0,0268987341772152	0,0427215189873418	0,064873417721519	0,060126582278481	0,0458860759493671	0,060126582278481	0,0443037974683544	0,113924050632911	0,0363924050632911	0,0474683544303797	0,0474683544303797	0,0253164556962025	0,0411392405063291	0,0474683544303797	0,0506329113924051	0,0838607594936709	0,0284810126582278	0,0379746835443038	0,0110935023771791	0,00158478605388273	0,00158478605388273	0	0,00158478605388273	0,00792393026941363	0,00158478605388273	0,00792393026941363	0	0,00792393026941363	0,00475435816164818	0	0,0063391442155309	0,00316957210776545	0	0,00158478605388273	0,00475435816164818	0,00475435816164818	0,00316957210776545	0	0	0,00158478605388273	0
P41088	246	26595,2844	5,43096075423711	0,00203252032520324	0,121951219512195	0,113821138211382	0,0691056910569106	0,0121951219512195	0,0284552845528455	0,0934959349593496	0,0569105691056911	0,0691056910569106	0,00813008130081301	0,0569105691056911	0,0894308943089431	0,0894308943089431	0,016260162601626	0,032520325203252	0,0569105691056911	0,0203252032520325	0,016260162601626	0,105691056910569	0,0650406504065041	0,0934959349593496	0,00813008130081301	0,0121951219512195	0	0,00408163265306122	0	0,00816326530612245	0,00816326530612245	0,00408163265306122	0	0,00408163265306122	0,00816326530612245	0,00408163265306122	0	0	0	0	0	0,00816326530612245	0	0,0204081632653061	0	0	0,00408163265306122	0	0
O80842	366	39678,52062	7,59045911438951	0,00683060109289616	0,133879781420765	0,144808743169399	0,0846994535519126	0,0136612021857923	0,0437158469945355	0,0901639344262295	0,0491803278688525	0,0956284153005464	0,00819672131147541	0,0546448087431694	0,0765027322404372	0,114754098360656	0,0218579234972678	0,0300546448087432	0,0300546448087432	0,0109289617486339	0,0601092896174863	0,0710382513661202	0,0491803278688525	0,0846994535519126	0,00546448087431694	0,00546448087431694	0,010958904109589	0,00273972602739726	0	0,00821917808219178	0,00273972602739726	0,00821917808219178	0,00547945205479452	0,00273972602739726	0,00821917808219178	0,00547945205479452	0	0	0,00273972602739726	0	0,00547945205479452	0,00273972602739726	0,00547945205479452	0,0136986301369863	0	0	0	0	0,00273972602739726
Q8VZF3	960	106101,59912	5,99743711728684	-0,39	0,125	0,133333333333333	0,06875	0,0125	0,0635416666666667	0,0614583333333333	0,0364583333333333	0,0729166666666667	0,0208333333333333	0,0416666666666667	0,0510416666666667	0,0979166666666667	0,0166666666666667	0,034375	0,06875	0,025	0,0614583333333333	0,096875	0,0604166666666667	0,0625	0,0166666666666667	0,0302083333333333	0,00208550573514077	0,00312825860271116	0,0072992700729927	0,00521376433785193	0,00208550573514077	0,00521376433785193	0,00104275286757039	0,00312825860271116	0,00208550573514077	0,0072992700729927	0	0,00312825860271116	0,00208550573514077	0	0,00521376433785193	0,0104275286757039	0,00521376433785193	0,00312825860271116	0	0,00104275286757039	0	0	0,00208550573514077
O65282	253	26801,53618	8,85606948852937	-0,0826086956521739	0,118577075098814	0,134387351778656	0,0869565217391304	0	0,0513833992094862	0,0671936758893281	0,0197628458498024	0,0909090909090909	0,00395256916996047	0,0711462450592885	0,0948616600790514	0,0988142292490119	0,0118577075098814	0,0197628458498024	0,0474308300395257	0,0237154150197628	0,0355731225296443	0,0869565217391304	0,0790513833992095	0,0869565217391304	0	0,0237154150197628	0,00793650793650794	0	0	0,0119047619047619	0	0,0119047619047619	0	0,00396825396825397	0	0,00396825396825397	0	0	0,00396825396825397	0,00793650793650794	0,00396825396825397	0,0198412698412698	0,00396825396825397	0,00793650793650794	0	0	0	0	0
P19172	302	33096,1266	9,16575536725916	-0,234105960264901	0,0662251655629139	0,112582781456954	0,0728476821192053	0,0231788079470199	0,0496688741721854	0,0165562913907285	0,0529801324503311	0,102649006622517	0,0165562913907285	0,0529801324503311	0,0562913907284768	0,0894039735099338	0,0165562913907285	0,0662251655629139	0,0496688741721854	0,033112582781457	0,0397350993377483	0,102649006622517	0,0496688741721854	0,0397350993377483	0,0264900662251656	0,043046357615894	0,0132890365448505	0	0,00332225913621262	0	0,00332225913621262	0,00664451827242525	0	0,00332225913621262	0,00332225913621262	0,00332225913621262	0	0,00332225913621262	0,00664451827242525	0,00332225913621262	0,00332225913621262	0,00664451827242525	0,00664451827242525	0,00332225913621262	0	0,00332225913621262	0,00332225913621262	0	0
Q9SRS9	278	31655,02374	6,1468735295629	-0,437410071942446	0,154676258992806	0,165467625899281	0,115107913669065	0,0287769784172662	0,0431654676258993	0,111510791366906	0,0215827338129496	0,0359712230215827	0,0215827338129496	0,039568345323741	0,0899280575539568	0,0935251798561151	0,0323741007194245	0,0431654676258993	0,0359712230215827	0,0179856115107914	0,0539568345323741	0,0467625899280576	0,0503597122302158	0,0611510791366906	0,0215827338129496	0,0359712230215827	0,0180505415162455	0	0	0,0072202166064982	0	0	0,0072202166064982	0,0180505415162455	0,0036101083032491	0,0252707581227437	0,0072202166064982	0,0036101083032491	0	0	0	0,0036101083032491	0	0,0036101083032491	0	0,0180505415162455	0	0,0036101083032491	0
Q9SJE1	760	83282,7433	5,26219178702523	-0,326842105263158	0,15	0,135526315789474	0,1	0,0105263157894737	0,0565789473684211	0,0934210526315789	0,0276315789473684	0,0644736842105263	0,00789473684210526	0,0605263157894737	0,0526315789473684	0,0921052631578947	0,0171052631578947	0,0394736842105263	0,0605263157894737	0,0328947368421053	0,075	0,0618421052631579	0,0526315789473684	0,075	0,00131578947368421	0,0184210526315789	0,0105401844532279	0,00131752305665349	0,00395256916996047	0,00790513833992095	0	0,00527009222661397	0,00263504611330698	0,00527009222661397	0,00922266139657444	0,00658761528326746	0,00263504611330698	0,00263504611330698	0,00395256916996047	0,00395256916996047	0,00790513833992095	0,00790513833992095	0,00658761528326746	0,0118577075098814	0	0	0	0	0
Q38833	387	41880,89962	8,52418171594116	0,2671834625323	0,0697674418604651	0,0878552971576227	0,0878552971576227	0,0103359173126615	0,0439276485788114	0,0258397932816537	0,0361757105943152	0,0878552971576227	0,0103359173126615	0,0697674418604651	0,0439276485788114	0,111111111111111	0,0103359173126615	0,0258397932816537	0,0568475452196382	0,0387596899224806	0,0335917312661499	0,082687338501292	0,0697674418604651	0,0878552971576227	0,0284237726098191	0,0387596899224806	0,0077720207253886	0	0	0,00259067357512953	0,00259067357512953	0,0155440414507772	0	0,0103626943005181	0,00518134715025907	0,0207253886010363	0	0	0,00518134715025907	0,00259067357512953	0	0,0155440414507772	0	0	0	0	0	0	0
Q9FNB0	1381	153572,03392	5,79755314470454	-0,278493845039826	0,128167994207096	0,12961622013034	0,0745836350470673	0,0057929036929761	0,057204923968139	0,0709630702389573	0,0398262128892107	0,0644460535843592	0,0137581462708182	0,0477914554670529	0,0680666183924692	0,0984793627805938	0,0217233888486604	0,0485155684286749	0,0499637943519189	0,0318609703113686	0,0477914554670529	0,0825488776249095	0,0470673425054308	0,0825488776249095	0,0108616944243302	0,0362056480811007	0,00434782608695652	0,00072463768115942	0,00289855072463768	0,0072463768115942	0,00144927536231884	0,0036231884057971	0	0,00434782608695652	0,0036231884057971	0,0108695652173913	0,00217391304347826	0,00652173913043478	0,00144927536231884	0,00289855072463768	0,00289855072463768	0,00507246376811594	0,0036231884057971	0,00797101449275362	0	0,00289855072463768	0	0	0
[truncated: 2,847 more rows]
[truncated: 389 more columns]
